# Supplementary material for: The impact of vehicle moving violations and freeway traffic flow on crash risk: An application of plugin development for microsimulation
Source: PLoS One. 2017 Sep 8;12(9):e0184564. doi: 10.1371/journal.pone.0184564 (PMC5590972; doi:10.1371/journal.pone.0184564)
Supplement: S2 Data — (XLSX) [file pone.0184564.s004.xlsx]

## Sheet: Sheet1
id_vehicle	lane	position(m)	speed(km/h)	length(m)	time(0.1s)	possibility
234	1	12451.4	91.2035	3.76146	13621	0.763
235	1	12436.4	91.2035	3.57654	13621	0
255	1	11720.7	107.333	3.47098	13621	0.005
250	1	11628.2	97.6539	3.91634	13621	0
249	1	11297	94.5955	4.21112	13621	0
252	1	10705.3	92.6119	3.65654	13621	0.829
257	1	10694.2	92.6119	4.02114	13621	0
270	1	10363.1	120.406	3.46812	13621	0.014
260	1	10301.4	97.5815	3.86542	13621	0.975
262	1	10296.5	96.8187	3.46125	13621	0
263	1	9809.44	101.032	4.03054	13621	0.758
264	1	9794.18	101.032	4.0995	13621	0.967
265	1	9788.28	101.032	4.3087	13621	0
268	1	9163.93	99.2777	4.09249	13621	0.981
272	1	9158.79	99.5278	3.78333	13621	0
273	1	8882.33	108.378	3.63422	13621	0
266	1	8592.07	91.5499	3.44594	13621	0
274	1	8262.43	101.265	3.85742	13621	0.018
284	1	8162.87	106.727	4.41319	13621	0.009
276	1	8069.43	100.162	4.17052	13621	0.893
279	1	8059.92	100.162	4.30147	13621	0
275	1	7278.76	89.9578	3.99718	13621	0.472
280	1	7247.76	92.7928	3.57267	13621	0.834
285	1	7237.03	92.7928	4.51272	13621	0
286	1	7084	98.4546	3.46991	13621	0.766
287	1	7068.73	98.4546	3.89111	13621	0
297	1	6797.11	111.095	3.75893	13621	0.229
293	1	6750.6	109.508	4.11617	13621	0.004
292	1	6659.38	100.345	3.84866	13621	0
290	1	6249.7	93.2042	3.72832	13621	0.974
296	1	6244.74	93.2887	3.96517	13621	0.001
300	1	6063.83	106.727	3.51617	13621	0
289	1	5822.42	83.2072	4.58154	13621	0
291	1	5624.24	83.8035	4.18101	13621	0.727
306	1	5593.47	95.623	4.22257	13621	0.001
307	1	5443.65	108.631	4.25953	13621	0.007
303	1	5344.98	103.665	4.52975	13621	0
311	1	4706.22	109.607	3.67986	13621	0.002
302	1	4608.55	88.8383	3.99182	13621	0
305	1	4353.34	85.3253	3.75516	13621	0
318	1	4063.16	115.481	4.03177	13621	0.003
314	1	3971.96	99.5625	3.9917	13621	0
315	1	3715.83	93.9822	3.97076	13621	0
321	1	3410.08	104.605	4.21904	13621	0
319	1	3206.28	95.7992	4.18946	13621	0.912
322	1	3196.55	95.8216	3.50504	13621	0.384
325	1	3154.27	101.831	4.46444	13621	0.975
326	1	3148.91	101.338	3.80082	13621	0.002
328	1	3014.55	104.172	3.97469	13621	0
334	1	2783.41	108.936	3.43027	13621	0.012
329	1	2710.84	94.7388	3.68148	13621	0.276
331	1	2668.54	96.1638	4.08016	13621	0.001
335	1	2508.2	107.421	4.18435	13621	0
336	1	2296.85	99.3383	3.96218	13621	0.587
338	1	2260.28	107.183	4.20489	13621	0.15
339	1	2192.09	112.974	4.33133	13621	0.004
341	1	2077.96	110.65	3.95685	13621	0
343	1	1891.52	104.579	4.41234	13621	0.452
340	1	1869.5	98.2471	3.70352	13621	0
344	1	1530.52	100.006	4.03054	13621	0.708
345	1	1512.92	100.01	4.46931	13621	0
349	1	1105.14	110.413	4.34651	13621	0.491
348	1	1092.24	98.9846	4.43431	13621	0.139
350	1	1031.52	103.942	4.07975	13621	0
351	1	840.79	91.3411	3.73877	13621	0
356	1	447.792	120.614	3.62487	13621	0.001
355	1	394.256	84.949	4.2068	13621	0
357	1	162.761	104.199	4.41301	13621	0.006
359	1	49.3428	105.996	4.57704	13621	0
258	2	12217.1	115.039	4.11069	13621	0.977
261	2	12212	115.483	4.36926	13621	0
256	2	11492	107.158	4.58956	13621	0
259	2	10926.8	103.456	4.00945	13621	0
267	2	10495.6	112.233	3.93614	13621	0
271	2	10271.2	121.446	4.56782	13621	0
269	2	9212.55	105.339	4.37206	13621	0
277	2	8786.64	109.822	3.71711	13621	0
278	2	8225.2	103.364	3.87967	13621	0.614
281	2	8202.13	103.364	3.51314	13621	0.974
283	2	8197.25	102.253	4.0774	13621	0.866
282	2	8184.9	103.66	3.88484	13621	0
288	2	7797.9	110.378	3.86422	13621	0
294	2	6801.59	118.234	4.23354	13621	0.617
295	2	6782.25	116.443	4.23677	13621	0.43
299	2	6751.16	114.706	3.54529	13621	0.06
298	2	6675.19	114.25	4.10344	13621	0
301	2	6134.67	107.84	4.15912	13621	0
304	2	5729.29	112.661	3.48794	13621	0.007
308	2	5606.69	118.801	3.83339	13621	0.974
309	2	5601.58	118.56	4.12565	13621	0
312	2	5329.45	124.048	3.80278	13621	0
313	2	4668.08	110.301	4.27111	13621	0.014
310	2	4593.62	96.6076	4.10315	13621	0
316	2	4106.73	112.526	4.20505	13621	0.702
320	2	4082.64	116.473	3.4967	13621	0.013
317	2	3967.37	115.898	4.21245	13621	0
327	2	3578.3	120.281	4.15706	13621	0
324	2	3275.82	109.749	4.53876	13621	0.095
323	2	3211.24	108.119	3.78562	13621	0.045
330	2	3122.43	111.7	4.13172	13621	0.081
332	2	3049.35	111.716	4.02368	13621	0.001
333	2	2871	110.824	3.62123	13621	0.535
337	2	2820.63	124.321	3.70008	13621	0
342	2	2154.47	117.05	3.7642	13621	0
346	2	1603.94	125.824	4.05637	13621	0.003
347	2	1432.76	121.106	4.11936	13621	0
352	2	1014.57	118.054	4.02144	13621	0
353	2	550.266	108.989	4.35722	13621	0.976
354	2	544.95	108.205	4.44029	13621	0
358	2	158.938	106.27	3.73487	13621	0
234	1	12453.9	91.2035	3.76146	13622	0.755
235	1	12439	91.2035	3.57654	13622	0
255	1	11723.7	107.333	3.47098	13622	0.003
250	1	11630.9	97.6539	3.91634	13622	0
249	1	11299.7	94.5955	4.21112	13622	0
252	1	10707.9	92.6119	3.65654	13622	0.838
257	1	10696.8	92.6119	4.02114	13622	0
270	1	10366.4	120.406	3.46812	13622	0.008
260	1	10304.1	97.5815	3.86542	13622	0.97
262	1	10299.2	97.0649	3.46125	13622	0
263	1	9812.24	101.032	4.03054	13622	0.748
264	1	9796.99	101.032	4.0995	13622	0.974
265	1	9791.09	101.032	4.3087	13622	0
268	1	9166.69	99.2777	4.09249	13622	0.976
272	1	9161.56	99.5241	3.78333	13622	0
273	1	8885.34	108.378	3.63422	13622	0
266	1	8594.61	91.5499	3.44594	13622	0
274	1	8265.24	101.265	3.85742	13622	0.015
284	1	8165.84	106.727	4.41319	13622	0.006
276	1	8072.22	100.162	4.17052	13622	0.923
279	1	8062.7	100.162	4.30147	13622	0
275	1	7281.26	89.9578	3.99718	13622	0.501
280	1	7250.34	92.7928	3.57267	13622	0.848
285	1	7239.6	92.7928	4.51272	13622	0
286	1	7086.73	98.4546	3.46991	13622	0.77
287	1	7071.47	98.4546	3.89111	13622	0
297	1	6800.19	111.095	3.75893	13622	0.222
293	1	6753.64	109.508	4.11617	13622	0.006
292	1	6662.17	100.345	3.84866	13622	0
290	1	6252.29	93.2042	3.72832	13622	0.974
296	1	6247.33	93.2875	3.96517	13622	0
300	1	6066.79	106.727	3.51617	13622	0
289	1	5824.73	83.2072	4.58154	13622	0
291	1	5626.57	83.8035	4.18101	13622	0.731
306	1	5596.12	95.4519	4.22257	13622	0
307	1	5446.66	108.631	4.25953	13622	0.009
303	1	5347.86	103.665	4.52975	13622	0
311	1	4709.26	109.607	3.67986	13622	0.001
302	1	4611.02	88.8383	3.99182	13622	0
305	1	4355.71	85.3253	3.75516	13622	0
318	1	4066.37	115.481	4.03177	13622	0.003
314	1	3974.73	99.5625	3.9917	13622	0
315	1	3718.44	93.9822	3.97076	13622	0
321	1	3412.98	104.605	4.21904	13622	0
323	1	3214.24	108.142	3.78562	13622	0.659
319	1	3208.94	95.7992	4.18946	13622	0.894
322	1	3199.21	95.8213	3.50504	13622	0.384
325	1	3157.1	101.831	4.46444	13622	0.969
326	1	3151.73	101.574	3.80082	13622	0
328	1	3017.44	104.172	3.97469	13622	0
334	1	2786.43	108.936	3.43027	13622	0.009
329	1	2713.47	94.7388	3.68148	13622	0.273
331	1	2671.22	96.1638	4.08016	13622	0
335	1	2511.19	107.421	4.18435	13622	0
336	1	2299.61	99.3383	3.96218	13622	0.573
338	1	2263.26	107.183	4.20489	13622	0.168
339	1	2195.23	112.974	4.33133	13622	0.004
341	1	2081.03	110.65	3.95685	13622	0
343	1	1894.42	104.579	4.41234	13622	0.408
340	1	1872.23	98.2471	3.70352	13622	0
344	1	1533.29	100.006	4.03054	13622	0.698
345	1	1515.7	100.01	4.46931	13622	0
349	1	1108.2	110.413	4.34651	13622	0.456
348	1	1094.99	98.9846	4.43431	13622	0.173
350	1	1034.4	103.942	4.07975	13622	0
351	1	843.328	91.3411	3.73877	13622	0
356	1	451.143	120.614	3.62487	13622	0.002
355	1	396.616	84.949	4.2068	13622	0
357	1	165.655	104.199	4.41301	13622	0.003
359	1	52.2871	105.996	4.57704	13622	0
258	2	12220.3	115.039	4.11069	13622	0.975
261	2	12215.2	115.698	4.36926	13622	0
256	2	11495	107.158	4.58956	13622	0
259	2	10929.7	103.456	4.00945	13622	0
267	2	10498.7	112.233	3.93614	13622	0
271	2	10274.6	121.446	4.56782	13622	0
269	2	9215.48	105.339	4.37206	13622	0
277	2	8789.69	109.822	3.71711	13622	0
278	2	8228.08	103.364	3.87967	13622	0.566
281	2	8205	103.364	3.51314	13622	0.973
283	2	8200.11	102.783	4.0774	13622	0.817
282	2	8187.76	102.993	3.88484	13622	0
288	2	7800.96	110.378	3.86422	13622	0
294	2	6804.87	118.234	4.23354	13622	0.611
295	2	6785.49	116.443	4.23677	13622	0.43
299	2	6754.35	114.706	3.54529	13622	0.07
298	2	6678.37	114.25	4.10344	13622	0
301	2	6137.66	107.84	4.15912	13622	0
304	2	5732.42	112.661	3.48794	13622	0.016
308	2	5609.99	118.801	3.83339	13622	0.978
309	2	5604.88	118.86	4.12565	13622	0
312	2	5332.9	124.048	3.80278	13622	0
313	2	4671.15	110.301	4.27111	13622	0.012
310	2	4596.31	96.6789	4.10315	13622	0
316	2	4109.85	112.526	4.20505	13622	0.705
320	2	4085.87	116.424	3.4967	13622	0.007
317	2	3970.59	115.91	4.21245	13622	0
327	2	3581.64	120.281	4.15706	13622	0
324	2	3278.87	109.749	4.53876	13622	0.002
330	2	3125.53	111.7	4.13172	13622	0.071
332	2	3052.45	111.716	4.02368	13622	0.001
333	2	2874.08	110.824	3.62123	13622	0.531
337	2	2824.08	124.167	3.70008	13622	0
342	2	2157.72	117.05	3.7642	13622	0
346	2	1607.43	125.824	4.05637	13622	0
347	2	1436.12	121.106	4.11936	13622	0
352	2	1017.85	118.054	4.02144	13622	0
353	2	553.294	108.989	4.35722	13622	0.975
354	2	547.963	108.471	4.44029	13622	0
358	2	161.89	106.27	3.73487	13622	0
234	1	12456.4	91.2035	3.76146	13623	0.748
235	1	12441.5	91.2035	3.57654	13623	0
255	1	11726.7	107.333	3.47098	13623	0.002
250	1	11633.6	97.6539	3.91634	13623	0
249	1	11302.3	94.5955	4.21112	13623	0
252	1	10710.4	92.6119	3.65654	13623	0.845
257	1	10699.3	92.6119	4.02114	13623	0
270	1	10369.8	120.406	3.46812	13623	0.004
260	1	10306.8	97.5815	3.86542	13623	0.977
262	1	10301.9	97.3055	3.46125	13623	0
263	1	9815.05	101.032	4.03054	13623	0.755
264	1	9799.8	101.032	4.0995	13623	0.97
265	1	9793.89	101.032	4.3087	13623	0
268	1	9169.44	99.2777	4.09249	13623	0.97
272	1	9164.32	99.5205	3.78333	13623	0
273	1	8888.35	108.378	3.63422	13623	0
266	1	8597.15	91.5499	3.44594	13623	0
274	1	8268.06	101.265	3.85742	13623	0.022
284	1	8168.8	106.727	4.41319	13623	0.008
276	1	8075	100.162	4.17052	13623	0.896
279	1	8065.48	100.162	4.30147	13623	0
275	1	7283.76	89.9578	3.99718	13623	0.498
280	1	7252.91	92.7928	3.57267	13623	0.869
285	1	7242.18	92.7928	4.51272	13623	0.001
286	1	7089.47	98.4546	3.46991	13623	0.743
287	1	7074.2	98.4546	3.89111	13623	0
297	1	6803.28	111.095	3.75893	13623	0.223
293	1	6756.68	109.508	4.11617	13623	0.004
292	1	6664.95	100.345	3.84866	13623	0
290	1	6254.88	93.2042	3.72832	13623	0.972
296	1	6249.92	93.2863	3.96517	13623	0
300	1	6069.76	106.727	3.51617	13623	0
289	1	5827.04	83.2072	4.58154	13623	0
291	1	5628.89	83.8035	4.18101	13623	0.728
306	1	5598.77	95.2829	4.22257	13623	0.002
307	1	5449.68	108.631	4.25953	13623	0.005
303	1	5350.74	103.665	4.52975	13623	0
311	1	4712.31	109.607	3.67986	13623	0
302	1	4613.49	88.8383	3.99182	13623	0
305	1	4358.08	85.3253	3.75516	13623	0
318	1	4069.58	115.481	4.03177	13623	0.002
314	1	3977.49	99.5625	3.9917	13623	0
315	1	3721.05	93.9822	3.97076	13623	0
321	1	3415.89	104.605	4.21904	13623	0
323	1	3217.25	108.165	3.78562	13623	0.67
319	1	3211.6	95.7992	4.18946	13623	0.922
322	1	3201.87	95.8209	3.50504	13623	0.392
325	1	3159.93	101.831	4.46444	13623	0.979
326	1	3154.56	101.805	3.80082	13623	0.002
328	1	3020.34	104.172	3.97469	13623	0
334	1	2789.46	108.936	3.43027	13623	0.009
329	1	2716.11	94.7388	3.68148	13623	0.281
331	1	2673.89	96.1638	4.08016	13623	0.003
335	1	2514.17	107.421	4.18435	13623	0
336	1	2302.37	99.3383	3.96218	13623	0.587
338	1	2266.24	107.183	4.20489	13623	0.152
339	1	2198.37	112.974	4.33133	13623	0.001
341	1	2084.11	110.65	3.95685	13623	0
343	1	1897.33	104.579	4.41234	13623	0.435
340	1	1874.96	98.2471	3.70352	13623	0
344	1	1536.07	100.006	4.03054	13623	0.713
345	1	1518.48	100.01	4.46931	13623	0
349	1	1111.27	110.413	4.34651	13623	0.457
348	1	1097.74	98.9846	4.43431	13623	0.145
350	1	1037.29	103.942	4.07975	13623	0
351	1	845.865	91.3411	3.73877	13623	0
356	1	454.493	120.614	3.62487	13623	0.002
355	1	398.975	84.949	4.2068	13623	0
357	1	168.549	104.199	4.41301	13623	0.004
359	1	55.2314	105.996	4.57704	13623	0
258	2	12223.5	115.039	4.11069	13623	0.975
261	2	12218.4	114.382	4.36926	13623	0
256	2	11498	107.158	4.58956	13623	0
259	2	10932.6	103.456	4.00945	13623	0
267	2	10501.8	112.233	3.93614	13623	0.001
271	2	10278	121.446	4.56782	13623	0
269	2	9218.4	105.339	4.37206	13623	0
277	2	8792.74	109.822	3.71711	13623	0
278	2	8230.95	103.364	3.87967	13623	0.583
281	2	8207.87	103.364	3.51314	13623	0.974
283	2	8202.98	103.303	4.0774	13623	0.838
282	2	8190.62	103.196	3.88484	13623	0
288	2	7804.03	110.378	3.86422	13623	0
294	2	6808.16	118.234	4.23354	13623	0.614
295	2	6788.72	116.443	4.23677	13623	0.457
299	2	6757.53	114.706	3.54529	13623	0.062
298	2	6681.54	114.25	4.10344	13623	0
301	2	6140.66	107.84	4.15912	13623	0
304	2	5735.55	112.661	3.48794	13623	0.01
308	2	5613.29	118.801	3.83339	13623	0.969
309	2	5608.19	119.154	4.12565	13623	0
312	2	5336.34	124.048	3.80278	13623	0
313	2	4674.21	110.301	4.27111	13623	0.007
310	2	4599	96.7482	4.10315	13623	0
316	2	4112.98	112.526	4.20505	13623	0.697
320	2	4089.1	116.376	3.4967	13623	0.01
317	2	3973.81	115.922	4.21245	13623	0
327	2	3584.98	120.281	4.15706	13623	0
324	2	3281.92	109.749	4.53876	13623	0.001
330	2	3128.63	111.7	4.13172	13623	0.062
332	2	3055.55	111.716	4.02368	13623	0
333	2	2877.15	110.824	3.62123	13623	0.518
337	2	2827.52	124.014	3.70008	13623	0
342	2	2160.97	117.05	3.7642	13623	0
346	2	1610.93	125.824	4.05637	13623	0
347	2	1439.49	121.106	4.11936	13623	0
352	2	1021.13	118.054	4.02144	13623	0
353	2	556.321	108.989	4.35722	13623	0.983
354	2	550.983	108.733	4.44029	13623	0
358	2	164.842	106.27	3.73487	13623	0
234	1	12459	91.2035	3.76146	13624	0.736
235	1	12444	91.2035	3.57654	13624	0
255	1	11729.7	107.333	3.47098	13624	0.004
250	1	11636.4	97.6539	3.91634	13624	0
249	1	11304.9	94.5955	4.21112	13624	0
252	1	10713	92.6119	3.65654	13624	0.841
257	1	10701.9	92.6119	4.02114	13624	0
270	1	10373.1	120.406	3.46812	13624	0.017
260	1	10309.5	97.5815	3.86542	13624	0.978
262	1	10304.7	97.5407	3.46125	13624	0
263	1	9817.86	101.032	4.03054	13624	0.764
264	1	9802.6	101.032	4.0995	13624	0.974
265	1	9796.7	101.032	4.3087	13624	0
268	1	9172.2	99.2777	4.09249	13624	0.985
272	1	9167.09	99.5169	3.78333	13624	0
273	1	8891.36	108.378	3.63422	13624	0
266	1	8599.7	91.5499	3.44594	13624	0
274	1	8270.87	101.265	3.85742	13624	0.017
284	1	8171.77	106.727	4.41319	13624	0.008
276	1	8077.78	100.162	4.17052	13624	0.887
279	1	8068.27	100.162	4.30147	13624	0
275	1	7286.26	89.9578	3.99718	13624	0.486
280	1	7255.49	92.7928	3.57267	13624	0.853
285	1	7244.76	92.7928	4.51272	13624	0.001
286	1	7092.2	98.4546	3.46991	13624	0.761
287	1	7076.94	98.4546	3.89111	13624	0
297	1	6806.36	111.095	3.75893	13624	0.205
293	1	6759.72	109.508	4.11617	13624	0.005
292	1	6667.74	100.345	3.84866	13624	0
290	1	6257.47	93.2042	3.72832	13624	0.97
296	1	6252.51	93.2851	3.96517	13624	0
300	1	6072.72	106.727	3.51617	13624	0
289	1	5829.36	83.2072	4.58154	13624	0
291	1	5631.22	83.8035	4.18101	13624	0.737
306	1	5601.41	95.1161	4.22257	13624	0.003
307	1	5452.7	108.631	4.25953	13624	0.006
303	1	5353.62	103.665	4.52975	13624	0
311	1	4715.35	109.607	3.67986	13624	0
302	1	4615.95	88.8383	3.99182	13624	0
305	1	4360.45	85.3253	3.75516	13624	0
318	1	4072.78	115.481	4.03177	13624	0.002
314	1	3980.26	99.5625	3.9917	13624	0
315	1	3723.66	93.9822	3.97076	13624	0
321	1	3418.79	104.605	4.21904	13624	0
323	1	3220.25	108.187	3.78562	13624	0.652
319	1	3214.26	95.7992	4.18946	13624	0.91
322	1	3204.53	95.8206	3.50504	13624	0.389
325	1	3162.76	101.831	4.46444	13624	0.982
326	1	3157.4	102.03	3.80082	13624	0.001
328	1	3023.23	104.172	3.97469	13624	0
334	1	2792.49	108.936	3.43027	13624	0.014
329	1	2718.74	94.7388	3.68148	13624	0.27
331	1	2676.56	96.1638	4.08016	13624	0
335	1	2517.16	107.421	4.18435	13624	0
336	1	2305.12	99.3383	3.96218	13624	0.543
338	1	2269.21	107.183	4.20489	13624	0.137
339	1	2201.51	112.974	4.33133	13624	0.007
341	1	2087.18	110.65	3.95685	13624	0
343	1	1900.23	104.579	4.41234	13624	0.418
340	1	1877.69	98.2471	3.70352	13624	0
344	1	1538.85	100.006	4.03054	13624	0.682
345	1	1521.26	100.01	4.46931	13624	0
349	1	1114.34	110.413	4.34651	13624	0.454
348	1	1100.49	98.9846	4.43431	13624	0.146
350	1	1040.18	103.942	4.07975	13624	0
351	1	848.402	91.3411	3.73877	13624	0
356	1	457.844	120.614	3.62487	13624	0.002
355	1	401.335	84.949	4.2068	13624	0
357	1	171.444	104.199	4.41301	13624	0.005
359	1	58.1758	105.996	4.57704	13624	0
258	2	12226.7	115.039	4.11069	13624	0.974
261	2	12221.6	114.617	4.36926	13624	0
256	2	11501	107.158	4.58956	13624	0
259	2	10935.4	103.456	4.00945	13624	0
267	2	10505	112.233	3.93614	13624	0
271	2	10281.4	121.446	4.56782	13624	0
269	2	9221.33	105.339	4.37206	13624	0
277	2	8795.79	109.822	3.71711	13624	0
278	2	8233.82	103.364	3.87967	13624	0.579
281	2	8210.74	103.364	3.51314	13624	0.974
283	2	8205.86	103.814	4.0774	13624	0.819
282	2	8193.5	103.394	3.88484	13624	0
288	2	7807.1	110.378	3.86422	13624	0
294	2	6811.44	118.234	4.23354	13624	0.621
295	2	6791.96	116.443	4.23677	13624	0.394
299	2	6760.72	114.706	3.54529	13624	0.07
298	2	6684.72	114.25	4.10344	13624	0
301	2	6143.65	107.84	4.15912	13624	0
304	2	5738.68	112.661	3.48794	13624	0.011
308	2	5616.59	118.801	3.83339	13624	0.977
309	2	5611.5	117.966	4.12565	13624	0
312	2	5339.79	124.048	3.80278	13624	0
313	2	4677.28	110.301	4.27111	13624	0.01
310	2	4601.69	96.8155	4.10315	13624	0
316	2	4116.1	112.526	4.20505	13624	0.673
320	2	4092.34	116.328	3.4967	13624	0.008
317	2	3977.03	115.934	4.21245	13624	0
327	2	3588.32	120.281	4.15706	13624	0
324	2	3284.97	109.749	4.53876	13624	0
330	2	3131.74	111.7	4.13172	13624	0.077
332	2	3058.66	111.716	4.02368	13624	0
333	2	2880.23	110.824	3.62123	13624	0.528
337	2	2830.96	123.864	3.70008	13624	0
342	2	2164.22	117.05	3.7642	13624	0
346	2	1614.42	125.824	4.05637	13624	0.001
347	2	1442.85	121.106	4.11936	13624	0
352	2	1024.41	118.054	4.02144	13624	0
353	2	559.349	108.989	4.35722	13624	0.97
354	2	554.011	108.989	4.44029	13624	0
358	2	167.794	106.27	3.73487	13624	0
234	1	12461.5	91.2035	3.76146	13625	0.764
235	1	12446.6	91.2035	3.57654	13625	0
255	1	11732.7	107.333	3.47098	13625	0.005
250	1	11639.1	97.6539	3.91634	13625	0
249	1	11307.5	94.5955	4.21112	13625	0
252	1	10715.6	92.6119	3.65654	13625	0.845
257	1	10704.5	92.6119	4.02114	13625	0
270	1	10376.5	120.406	3.46812	13625	0.008
260	1	10312.2	97.5815	3.86542	13625	0.976
262	1	10307.4	97.7705	3.46125	13625	0
263	1	9820.66	101.032	4.03054	13625	0.758
264	1	9805.41	101.032	4.0995	13625	0.968
265	1	9799.51	101.032	4.3087	13625	0
268	1	9174.96	99.2777	4.09249	13625	0.971
272	1	9169.85	99.5134	3.78333	13625	0
273	1	8894.37	108.378	3.63422	13625	0
266	1	8602.24	91.5499	3.44594	13625	0
274	1	8273.68	101.265	3.85742	13625	0.015
284	1	8174.73	106.727	4.41319	13625	0.006
276	1	8080.56	100.162	4.17052	13625	0.904
279	1	8071.05	100.162	4.30147	13625	0
275	1	7288.76	89.9578	3.99718	13625	0.492
280	1	7258.07	92.7928	3.57267	13625	0.855
285	1	7247.34	92.7928	4.51272	13625	0.001
286	1	7094.93	98.4546	3.46991	13625	0.731
287	1	7079.67	98.4546	3.89111	13625	0
297	1	6809.45	111.095	3.75893	13625	0.217
293	1	6762.76	109.508	4.11617	13625	0.005
292	1	6670.53	100.345	3.84866	13625	0
290	1	6260.06	93.2042	3.72832	13625	0.981
296	1	6255.11	93.284	3.96517	13625	0
300	1	6075.69	106.727	3.51617	13625	0
289	1	5831.67	83.2072	4.58154	13625	0
291	1	5633.55	83.8035	4.18101	13625	0.757
306	1	5604.05	94.9515	4.22257	13625	0
307	1	5455.72	108.631	4.25953	13625	0.005
303	1	5356.5	103.665	4.52975	13625	0
311	1	4718.39	109.607	3.67986	13625	0.002
302	1	4618.42	88.8383	3.99182	13625	0
305	1	4362.82	85.3253	3.75516	13625	0
318	1	4075.99	115.481	4.03177	13625	0.006
314	1	3983.03	99.5625	3.9917	13625	0
315	1	3726.27	93.9822	3.97076	13625	0
321	1	3421.7	104.605	4.21904	13625	0
323	1	3223.26	108.209	3.78562	13625	0.625
319	1	3216.92	95.7992	4.18946	13625	0.897
322	1	3207.19	95.8203	3.50504	13625	0.397
325	1	3165.58	101.831	4.46444	13625	0.975
326	1	3160.24	102.249	3.80082	13625	0.002
328	1	3026.13	104.172	3.97469	13625	0
334	1	2795.51	108.936	3.43027	13625	0.01
329	1	2721.37	94.7388	3.68148	13625	0.259
331	1	2679.23	96.1638	4.08016	13625	0
335	1	2520.14	107.421	4.18435	13625	0
336	1	2307.88	99.3383	3.96218	13625	0.55
338	1	2272.19	107.183	4.20489	13625	0.159
339	1	2204.64	112.974	4.33133	13625	0.009
341	1	2090.25	110.65	3.95685	13625	0
343	1	1903.14	104.579	4.41234	13625	0.385
340	1	1880.41	98.2471	3.70352	13625	0
344	1	1541.63	100.006	4.03054	13625	0.713
345	1	1524.03	100.01	4.46931	13625	0
349	1	1117.4	110.413	4.34651	13625	0.449
348	1	1103.24	98.9846	4.43431	13625	0.18
350	1	1043.07	103.942	4.07975	13625	0
351	1	850.939	91.3411	3.73877	13625	0
356	1	461.194	120.614	3.62487	13625	0.006
355	1	403.695	84.949	4.2068	13625	0
357	1	174.338	104.199	4.41301	13625	0.005
359	1	61.1201	105.996	4.57704	13625	0
258	2	12229.9	115.039	4.11069	13625	0.977
261	2	12224.8	114.848	4.36926	13625	0
256	2	11503.9	107.158	4.58956	13625	0
259	2	10938.3	103.456	4.00945	13625	0
267	2	10508.1	112.233	3.93614	13625	0.001
271	2	10284.7	121.446	4.56782	13625	0
269	2	9224.26	105.339	4.37206	13625	0
277	2	8798.84	109.822	3.71711	13625	0
278	2	8236.69	103.364	3.87967	13625	0.572
281	2	8213.61	103.364	3.51314	13625	0.963
283	2	8208.74	102.797	4.0774	13625	0.855
282	2	8196.37	103.587	3.88484	13625	0
288	2	7810.16	110.378	3.86422	13625	0
294	2	6814.73	118.234	4.23354	13625	0.592
295	2	6795.19	116.443	4.23677	13625	0.437
299	2	6763.91	114.706	3.54529	13625	0.066
298	2	6687.89	114.25	4.10344	13625	0
301	2	6146.65	107.84	4.15912	13625	0
304	2	5741.81	112.661	3.48794	13625	0.012
308	2	5619.89	118.801	3.83339	13625	0.977
309	2	5614.79	118.276	4.12565	13625	0
312	2	5343.24	124.048	3.80278	13625	0
313	2	4680.34	110.301	4.27111	13625	0.008
310	2	4604.38	96.881	4.10315	13625	0
316	2	4119.23	112.526	4.20505	13625	0.699
320	2	4095.57	116.281	3.4967	13625	0.01
317	2	3980.25	115.945	4.21245	13625	0
327	2	3591.66	120.281	4.15706	13625	0
324	2	3288.02	109.749	4.53876	13625	0.001
330	2	3134.84	111.7	4.13172	13625	0.07
332	2	3061.76	111.716	4.02368	13625	0
333	2	2883.31	110.824	3.62123	13625	0.522
337	2	2834.4	123.715	3.70008	13625	0
342	2	2167.47	117.05	3.7642	13625	0
346	2	1617.92	125.824	4.05637	13625	0
347	2	1446.22	121.106	4.11936	13625	0
352	2	1027.69	118.054	4.02144	13625	0
353	2	562.376	108.989	4.35722	13625	0.979
354	2	557.045	109.241	4.44029	13625	0
358	2	170.746	106.27	3.73487	13625	0
234	1	12464	91.2035	3.76146	13626	0.735
235	1	12449.1	91.2035	3.57654	13626	0
255	1	11735.6	107.333	3.47098	13626	0.004
250	1	11641.8	97.6539	3.91634	13626	0
249	1	11310.2	94.5955	4.21112	13626	0
252	1	10718.1	92.6119	3.65654	13626	0.838
257	1	10707	92.6119	4.02114	13626	0
270	1	10379.8	120.406	3.46812	13626	0.007
260	1	10314.9	97.5815	3.86542	13626	0.981
262	1	10310.1	97.995	3.46125	13626	0
263	1	9823.47	101.032	4.03054	13626	0.749
264	1	9808.22	101.032	4.0995	13626	0.972
265	1	9802.31	101.032	4.3087	13626	0
268	1	9177.72	99.2777	4.09249	13626	0.971
272	1	9172.62	99.5099	3.78333	13626	0
273	1	8897.38	108.378	3.63422	13626	0
266	1	8604.78	91.5499	3.44594	13626	0
274	1	8276.49	101.265	3.85742	13626	0.021
284	1	8177.7	106.727	4.41319	13626	0.004
276	1	8083.34	100.162	4.17052	13626	0.898
279	1	8073.83	100.162	4.30147	13626	0
275	1	7291.26	89.9578	3.99718	13626	0.513
280	1	7260.65	92.7928	3.57267	13626	0.842
285	1	7249.91	92.7928	4.51272	13626	0
286	1	7097.67	98.4546	3.46991	13626	0.726
287	1	7082.41	98.4546	3.89111	13626	0
297	1	6812.54	111.095	3.75893	13626	0.225
293	1	6765.81	109.508	4.11617	13626	0.004
292	1	6673.32	100.345	3.84866	13626	0
290	1	6262.64	93.2042	3.72832	13626	0.974
296	1	6257.7	93.2828	3.96517	13626	0.001
300	1	6078.65	106.727	3.51617	13626	0
289	1	5833.98	83.2072	4.58154	13626	0
291	1	5635.88	83.8035	4.18101	13626	0.755
306	1	5606.68	94.7889	4.22257	13626	0
307	1	5458.73	108.631	4.25953	13626	0.003
303	1	5359.38	103.665	4.52975	13626	0
311	1	4721.44	109.607	3.67986	13626	0.002
302	1	4620.89	88.8383	3.99182	13626	0
305	1	4365.19	85.3253	3.75516	13626	0
318	1	4079.2	115.481	4.03177	13626	0.004
314	1	3985.79	99.5625	3.9917	13626	0
315	1	3728.88	93.9822	3.97076	13626	0
321	1	3424.61	104.605	4.21904	13626	0
323	1	3226.26	108.23	3.78562	13626	0.621
319	1	3219.58	95.7992	4.18946	13626	0.913
322	1	3209.85	95.8199	3.50504	13626	0.391
325	1	3168.41	101.831	4.46444	13626	0.973
326	1	3163.07	100.934	3.80082	13626	0
328	1	3029.02	104.172	3.97469	13626	0
334	1	2798.54	108.936	3.43027	13626	0.004
329	1	2724	94.7388	3.68148	13626	0.268
331	1	2681.9	96.1638	4.08016	13626	0.003
335	1	2523.12	107.421	4.18435	13626	0
336	1	2310.64	99.3383	3.96218	13626	0.587
338	1	2275.17	107.183	4.20489	13626	0.149
339	1	2207.78	112.974	4.33133	13626	0.005
341	1	2093.33	110.65	3.95685	13626	0
343	1	1906.04	104.579	4.41234	13626	0.433
340	1	1883.14	98.2471	3.70352	13626	0
344	1	1544.41	100.006	4.03054	13626	0.708
345	1	1526.81	100.01	4.46931	13626	0
349	1	1120.47	110.413	4.34651	13626	0.419
348	1	1105.99	98.9846	4.43431	13626	0.18
350	1	1045.95	103.942	4.07975	13626	0.001
351	1	853.477	91.3411	3.73877	13626	0
356	1	464.544	120.614	3.62487	13626	0.001
355	1	406.054	84.949	4.2068	13626	0
357	1	177.233	104.199	4.41301	13626	0.004
359	1	64.0644	105.996	4.57704	13626	0
258	2	12233.1	115.039	4.11069	13626	0.984
261	2	12228	115.075	4.36926	13626	0
256	2	11506.9	107.158	4.58956	13626	0
259	2	10941.2	103.456	4.00945	13626	0
267	2	10511.2	112.233	3.93614	13626	0
271	2	10288.1	121.446	4.56782	13626	0
269	2	9227.18	105.339	4.37206	13626	0
277	2	8801.89	109.822	3.71711	13626	0
278	2	8239.56	103.364	3.87967	13626	0.603
281	2	8216.49	103.364	3.51314	13626	0.97
283	2	8211.61	103.317	4.0774	13626	0.842
282	2	8199.25	103.523	3.88484	13626	0
288	2	7813.23	110.378	3.86422	13626	0
294	2	6818.01	118.234	4.23354	13626	0.62
295	2	6798.42	116.443	4.23677	13626	0.432
299	2	6767.09	114.706	3.54529	13626	0.058
298	2	6691.06	114.25	4.10344	13626	0
301	2	6149.65	107.84	4.15912	13626	0
304	2	5744.94	112.661	3.48794	13626	0.006
308	2	5623.19	118.801	3.83339	13626	0.97
309	2	5618.08	118.581	4.12565	13626	0
312	2	5346.68	124.048	3.80278	13626	0
313	2	4683.4	110.301	4.27111	13626	0.013
310	2	4607.07	96.9446	4.10315	13626	0
316	2	4122.36	112.526	4.20505	13626	0.68
320	2	4098.79	116.235	3.4967	13626	0.009
317	2	3983.47	115.957	4.21245	13626	0
327	2	3595	120.281	4.15706	13626	0
324	2	3291.06	109.749	4.53876	13626	0.001
330	2	3137.94	111.7	4.13172	13626	0.053
332	2	3064.86	111.716	4.02368	13626	0.001
333	2	2886.39	110.824	3.62123	13626	0.495
337	2	2837.83	123.567	3.70008	13626	0
342	2	2170.72	117.05	3.7642	13626	0
346	2	1621.41	125.824	4.05637	13626	0.002
347	2	1449.58	121.106	4.11936	13626	0
352	2	1030.97	118.054	4.02144	13626	0
353	2	565.404	108.989	4.35722	13626	0.963
354	2	560.087	109.489	4.44029	13626	0
358	2	173.698	106.27	3.73487	13626	0
234	1	12466.6	91.2035	3.76146	13627	0.758
235	1	12451.6	91.2035	3.57654	13627	0
255	1	11738.6	107.333	3.47098	13627	0.006
250	1	11644.5	97.6539	3.91634	13627	0
249	1	11312.8	94.5955	4.21112	13627	0
252	1	10720.7	92.6119	3.65654	13627	0.841
257	1	10709.6	92.6119	4.02114	13627	0
270	1	10383.2	120.406	3.46812	13627	0.008
260	1	10317.6	97.5815	3.86542	13627	0.98
262	1	10312.8	96.7688	3.46125	13627	0
263	1	9826.28	101.032	4.03054	13627	0.774
264	1	9811.02	101.032	4.0995	13627	0.97
265	1	9805.12	101.032	4.3087	13627	0
268	1	9180.48	99.2777	4.09249	13627	0.966
272	1	9175.38	99.5065	3.78333	13627	0
273	1	8900.39	108.378	3.63422	13627	0
266	1	8607.33	91.5499	3.44594	13627	0
274	1	8279.31	101.265	3.85742	13627	0.024
284	1	8180.66	106.727	4.41319	13627	0.006
276	1	8086.13	100.162	4.17052	13627	0.904
279	1	8076.61	100.162	4.30147	13627	0
275	1	7293.76	89.9578	3.99718	13627	0.496
280	1	7263.22	92.7928	3.57267	13627	0.852
285	1	7252.49	92.7928	4.51272	13627	0
286	1	7100.4	98.4546	3.46991	13627	0.751
287	1	7085.14	98.4546	3.89111	13627	0
297	1	6815.62	111.095	3.75893	13627	0.226
293	1	6768.85	109.508	4.11617	13627	0.006
292	1	6676.1	100.345	3.84866	13627	0
290	1	6265.23	93.2042	3.72832	13627	0.975
296	1	6260.29	93.2817	3.96517	13627	0
300	1	6081.61	106.727	3.51617	13627	0
289	1	5836.29	83.2072	4.58154	13627	0.001
291	1	5638.21	83.8035	4.18101	13627	0.739
306	1	5609.31	94.6285	4.22257	13627	0.006
307	1	5461.75	108.631	4.25953	13627	0.006
303	1	5362.26	103.665	4.52975	13627	0
311	1	4724.48	109.607	3.67986	13627	0.001
302	1	4623.36	88.8383	3.99182	13627	0
305	1	4367.56	85.3253	3.75516	13627	0
318	1	4082.41	115.481	4.03177	13627	0.002
314	1	3988.56	99.5625	3.9917	13627	0
315	1	3731.49	93.9822	3.97076	13627	0
321	1	3427.51	104.605	4.21904	13627	0
323	1	3229.27	108.251	3.78562	13627	0.574
319	1	3222.24	95.7992	4.18946	13627	0.915
322	1	3212.52	95.8196	3.50504	13627	0.411
325	1	3171.24	101.831	4.46444	13627	0.976
326	1	3165.88	101.181	3.80082	13627	0
328	1	3031.91	104.172	3.97469	13627	0
334	1	2801.56	108.936	3.43027	13627	0.006
329	1	2726.63	94.7388	3.68148	13627	0.272
331	1	2684.57	96.1638	4.08016	13627	0.002
335	1	2526.11	107.421	4.18435	13627	0
336	1	2313.4	99.3383	3.96218	13627	0.562
338	1	2278.15	107.183	4.20489	13627	0.16
339	1	2210.92	112.974	4.33133	13627	0.002
341	1	2096.4	110.65	3.95685	13627	0
343	1	1908.95	104.579	4.41234	13627	0.405
340	1	1885.87	98.2471	3.70352	13627	0
344	1	1547.18	100.006	4.03054	13627	0.692
345	1	1529.59	100.01	4.46931	13627	0
349	1	1123.54	110.413	4.34651	13627	0.44
348	1	1108.74	98.9846	4.43431	13627	0.157
350	1	1048.84	103.942	4.07975	13627	0
351	1	856.014	91.3411	3.73877	13627	0
356	1	467.895	120.614	3.62487	13627	0.001
355	1	408.414	84.949	4.2068	13627	0
357	1	180.127	104.199	4.41301	13627	0.009
359	1	67.0088	105.996	4.57704	13627	0
258	2	12236.3	115.039	4.11069	13627	0.972
261	2	12231.2	115.297	4.36926	13627	0
256	2	11509.9	107.158	4.58956	13627	0
259	2	10944.1	103.456	4.00945	13627	0
267	2	10514.3	112.233	3.93614	13627	0
271	2	10291.5	121.446	4.56782	13627	0
269	2	9230.11	105.339	4.37206	13627	0
277	2	8804.94	109.822	3.71711	13627	0
278	2	8242.43	103.364	3.87967	13627	0.61
281	2	8219.36	103.364	3.51314	13627	0.971
283	2	8214.48	102.309	4.0774	13627	0.866
282	2	8202.13	103.713	3.88484	13627	0
288	2	7816.29	110.378	3.86422	13627	0
294	2	6821.3	118.234	4.23354	13627	0.602
295	2	6801.66	116.443	4.23677	13627	0.457
299	2	6770.28	114.706	3.54529	13627	0.043
298	2	6694.24	114.25	4.10344	13627	0
301	2	6152.64	107.84	4.15912	13627	0
304	2	5748.07	112.661	3.48794	13627	0.015
308	2	5626.49	118.801	3.83339	13627	0.969
309	2	5621.38	118.88	4.12565	13627	0
312	2	5350.13	124.048	3.80278	13627	0
313	2	4686.47	110.301	4.27111	13627	0.012
310	2	4609.76	97.0065	4.10315	13627	0
316	2	4125.48	112.526	4.20505	13627	0.684
320	2	4102.02	116.189	3.4967	13627	0.009
317	2	3986.69	115.968	4.21245	13627	0
327	2	3598.35	120.281	4.15706	13627	0
324	2	3294.11	109.749	4.53876	13627	0.001
330	2	3141.04	111.7	4.13172	13627	0.07
332	2	3067.97	111.716	4.02368	13627	0
333	2	2889.47	110.824	3.62123	13627	0.551
337	2	2841.26	123.421	3.70008	13627	0
342	2	2173.97	117.05	3.7642	13627	0
346	2	1624.91	125.824	4.05637	13627	0.001
347	2	1452.94	121.106	4.11936	13627	0
352	2	1034.25	118.055	4.02144	13627	0
353	2	568.431	108.989	4.35722	13627	0.967
354	2	563.115	108.253	4.44029	13627	0
358	2	176.65	106.27	3.73487	13627	0
234	1	12469.1	91.2035	3.76146	13628	0.758
235	1	12454.2	91.2035	3.57654	13628	0
255	1	11741.6	107.333	3.47098	13628	0.003
250	1	11647.2	97.6539	3.91634	13628	0
249	1	11315.4	94.5955	4.21112	13628	0
252	1	10723.3	92.6119	3.65654	13628	0.848
257	1	10712.2	92.6119	4.02114	13628	0
270	1	10386.5	120.406	3.46812	13628	0.004
260	1	10320.3	97.5815	3.86542	13628	0.975
262	1	10315.5	97.0162	3.46125	13628	0
263	1	9829.08	101.032	4.03054	13628	0.755
264	1	9813.83	101.032	4.0995	13628	0.968
265	1	9807.93	101.032	4.3087	13628	0
268	1	9183.23	99.2777	4.09249	13628	0.972
272	1	9178.14	98.0062	3.78333	13628	0
273	1	8903.4	108.378	3.63422	13628	0
266	1	8609.87	91.5499	3.44594	13628	0
274	1	8282.12	101.265	3.85742	13628	0.023
284	1	8183.62	106.727	4.41319	13628	0.003
276	1	8088.91	100.162	4.17052	13628	0.911
279	1	8079.39	100.162	4.30147	13628	0
275	1	7296.26	89.9578	3.99718	13628	0.521
280	1	7265.8	92.7928	3.57267	13628	0.866
285	1	7255.07	92.7928	4.51272	13628	0
286	1	7103.14	98.4546	3.46991	13628	0.753
287	1	7087.88	98.4546	3.89111	13628	0
297	1	6818.71	111.095	3.75893	13628	0.211
293	1	6771.89	109.508	4.11617	13628	0.008
292	1	6678.89	100.345	3.84866	13628	0
290	1	6267.82	93.2042	3.72832	13628	0.976
296	1	6262.88	93.2806	3.96517	13628	0.001
300	1	6084.58	106.727	3.51617	13628	0
289	1	5838.6	83.2072	4.58154	13628	0
291	1	5640.53	83.8035	4.18101	13628	0.777
306	1	5611.93	94.4702	4.22257	13628	0.003
307	1	5464.77	108.631	4.25953	13628	0.008
303	1	5365.14	103.665	4.52975	13628	0
311	1	4727.53	109.607	3.67986	13628	0.001
302	1	4625.83	88.8383	3.99182	13628	0
305	1	4369.93	85.3253	3.75516	13628	0
318	1	4085.61	115.481	4.03177	13628	0.002
314	1	3991.32	99.5625	3.9917	13628	0
315	1	3734.11	93.9822	3.97076	13628	0
321	1	3430.42	104.605	4.21904	13628	0
323	1	3232.28	108.271	3.78562	13628	0.584
319	1	3224.9	95.7992	4.18946	13628	0.908
322	1	3215.18	95.8193	3.50504	13628	0.408
325	1	3174.07	101.831	4.46444	13628	0.981
326	1	3168.7	101.421	3.80082	13628	0.001
328	1	3034.81	104.172	3.97469	13628	0
334	1	2804.59	108.936	3.43027	13628	0.006
329	1	2729.26	94.7388	3.68148	13628	0.276
331	1	2687.24	96.1638	4.08016	13628	0
335	1	2529.09	107.421	4.18435	13628	0
336	1	2316.16	99.3383	3.96218	13628	0.584
338	1	2281.12	107.183	4.20489	13628	0.164
339	1	2214.06	112.974	4.33133	13628	0.005
341	1	2099.47	110.65	3.95685	13628	0
343	1	1911.85	104.579	4.41234	13628	0.4
340	1	1888.6	98.2471	3.70352	13628	0
344	1	1549.96	100.006	4.03054	13628	0.712
345	1	1532.37	100.01	4.46931	13628	0
349	1	1126.6	110.413	4.34651	13628	0.429
348	1	1111.49	98.9846	4.43431	13628	0.175
350	1	1051.73	103.942	4.07975	13628	0
351	1	858.551	91.3411	3.73877	13628	0
356	1	471.245	120.614	3.62487	13628	0
355	1	410.774	84.949	4.2068	13628	0
357	1	183.021	104.199	4.41301	13628	0.006
359	1	69.9531	105.996	4.57704	13628	0
258	2	12239.5	115.039	4.11069	13628	0.97
261	2	12234.4	113.989	4.36926	13628	0
256	2	11512.9	107.158	4.58956	13628	0
259	2	10946.9	103.456	4.00945	13628	0
267	2	10517.4	112.233	3.93614	13628	0
271	2	10294.9	121.446	4.56782	13628	0
269	2	9233.03	105.339	4.37206	13628	0
277	2	8807.99	109.822	3.71711	13628	0
278	2	8245.3	103.364	3.87967	13628	0.607
281	2	8222.23	103.364	3.51314	13628	0.973
283	2	8217.34	102.838	4.0774	13628	0.845
282	2	8204.99	103.043	3.88484	13628	0
288	2	7819.36	110.378	3.86422	13628	0
294	2	6824.58	118.234	4.23354	13628	0.643
295	2	6804.89	116.443	4.23677	13628	0.409
299	2	6773.47	114.706	3.54529	13628	0.055
298	2	6697.41	114.25	4.10344	13628	0
301	2	6155.64	107.84	4.15912	13628	0
304	2	5751.2	112.661	3.48794	13628	0.013
308	2	5629.79	118.801	3.83339	13628	0.974
309	2	5624.69	119.174	4.12565	13628	0
312	2	5353.57	124.048	3.80278	13628	0
313	2	4689.53	110.301	4.27111	13628	0.007
310	2	4612.46	97.0667	4.10315	13628	0
316	2	4128.61	112.526	4.20505	13628	0.678
320	2	4105.25	116.143	3.4967	13628	0.005
317	2	3989.91	115.978	4.21245	13628	0
327	2	3601.69	120.281	4.15706	13628	0
324	2	3297.16	109.749	4.53876	13628	0.001
330	2	3144.15	111.7	4.13172	13628	0.068
332	2	3071.07	111.716	4.02368	13628	0
333	2	2892.55	110.824	3.62123	13628	0.542
337	2	2844.68	123.276	3.70008	13628	0
342	2	2177.22	117.05	3.7642	13628	0
346	2	1628.4	125.824	4.05637	13628	0.001
347	2	1456.31	121.106	4.11936	13628	0
352	2	1037.53	118.055	4.02144	13628	0
353	2	571.459	108.989	4.35722	13628	0.972
354	2	566.129	108.519	4.44029	13628	0
358	2	179.602	106.27	3.73487	13628	0
234	1	12471.6	91.2035	3.76146	13629	0.768
235	1	12456.7	91.2035	3.57654	13629	0
255	1	11744.6	107.333	3.47098	13629	0
250	1	11649.9	97.6539	3.91634	13629	0
249	1	11318.1	94.5955	4.21112	13629	0
252	1	10725.9	92.6119	3.65654	13629	0.825
257	1	10714.8	92.6119	4.02114	13629	0
270	1	10389.9	120.406	3.46812	13629	0.007
260	1	10323	97.5815	3.86542	13629	0.974
262	1	10318.2	97.2579	3.46125	13629	0
263	1	9831.89	101.032	4.03054	13629	0.763
264	1	9816.63	101.032	4.0995	13629	0.971
265	1	9810.73	101.032	4.3087	13629	0
268	1	9185.99	99.2777	4.09249	13629	0.979
272	1	9180.87	98.26	3.78333	13629	0
273	1	8906.42	108.378	3.63422	13629	0
266	1	8612.41	91.5499	3.44594	13629	0
274	1	8284.93	101.265	3.85742	13629	0.013
284	1	8186.59	106.727	4.41319	13629	0.005
276	1	8091.69	100.162	4.17052	13629	0.9
279	1	8082.18	100.162	4.30147	13629	0
275	1	7298.75	89.9578	3.99718	13629	0.496
280	1	7268.38	92.7928	3.57267	13629	0.849
285	1	7257.65	92.7928	4.51272	13629	0
286	1	7105.87	98.4546	3.46991	13629	0.753
287	1	7090.61	98.4546	3.89111	13629	0
297	1	6821.79	111.095	3.75893	13629	0.235
293	1	6774.93	109.508	4.11617	13629	0.004
292	1	6681.68	100.345	3.84866	13629	0
290	1	6270.41	93.2042	3.72832	13629	0.976
296	1	6265.47	93.2795	3.96517	13629	0.001
300	1	6087.54	106.727	3.51617	13629	0
289	1	5840.91	83.2072	4.58154	13629	0
291	1	5642.86	83.8035	4.18101	13629	0.75
306	1	5614.55	94.3139	4.22257	13629	0.004
307	1	5467.79	108.631	4.25953	13629	0.005
303	1	5368.02	103.665	4.52975	13629	0
311	1	4730.57	109.607	3.67986	13629	0
302	1	4628.29	88.8383	3.99182	13629	0
305	1	4372.3	85.3253	3.75516	13629	0
318	1	4088.82	115.481	4.03177	13629	0.001
314	1	3994.09	99.5625	3.9917	13629	0
315	1	3736.72	93.9822	3.97076	13629	0
321	1	3433.32	104.605	4.21904	13629	0
323	1	3235.29	108.291	3.78562	13629	0.536
319	1	3227.57	95.7992	4.18946	13629	0.898
322	1	3217.84	95.819	3.50504	13629	0.417
325	1	3176.9	101.831	4.46444	13629	0.976
326	1	3171.52	101.655	3.80082	13629	0.003
328	1	3037.7	104.172	3.97469	13629	0
334	1	2807.62	108.936	3.43027	13629	0.005
329	1	2731.9	94.7388	3.68148	13629	0.264
331	1	2689.91	96.1638	4.08016	13629	0.002
335	1	2532.08	107.421	4.18435	13629	0
336	1	2318.92	99.3383	3.96218	13629	0.593
338	1	2284.1	107.183	4.20489	13629	0.153
339	1	2217.2	112.974	4.33133	13629	0.006
341	1	2102.55	110.65	3.95685	13629	0
343	1	1914.76	104.579	4.41234	13629	0.41
340	1	1891.33	98.2471	3.70352	13629	0
344	1	1552.74	100.006	4.03054	13629	0.673
345	1	1535.15	100.01	4.46931	13629	0
349	1	1129.67	110.413	4.34651	13629	0.441
348	1	1114.24	98.9846	4.43431	13629	0.188
350	1	1054.62	103.942	4.07975	13629	0
351	1	861.088	91.3411	3.73877	13629	0
356	1	474.596	120.614	3.62487	13629	0
355	1	413.133	84.949	4.2068	13629	0
357	1	185.916	104.199	4.41301	13629	0.004
359	1	72.8974	105.996	4.57704	13629	0
258	2	12242.7	115.039	4.11069	13629	0.977
261	2	12237.5	114.232	4.36926	13629	0
256	2	11515.8	107.158	4.58956	13629	0
259	2	10949.8	103.456	4.00945	13629	0
267	2	10520.6	112.233	3.93614	13629	0
271	2	10298.2	121.446	4.56782	13629	0
269	2	9235.96	105.339	4.37206	13629	0
277	2	8811.04	109.822	3.71711	13629	0
278	2	8248.17	103.364	3.87967	13629	0.579
281	2	8225.1	103.364	3.51314	13629	0.968
283	2	8220.21	103.357	4.0774	13629	0.811
282	2	8207.86	103.245	3.88484	13629	0
288	2	7822.43	110.378	3.86422	13629	0
294	2	6827.86	118.234	4.23354	13629	0.608
295	2	6808.13	116.443	4.23677	13629	0.432
299	2	6776.65	114.706	3.54529	13629	0.062
298	2	6700.58	114.25	4.10344	13629	0
301	2	6158.63	107.84	4.15912	13629	0
304	2	5754.33	112.661	3.48794	13629	0.015
308	2	5633.09	118.801	3.83339	13629	0.98
309	2	5628	117.986	4.12565	13629	0
312	2	5357.02	124.048	3.80278	13629	0
313	2	4692.59	110.301	4.27111	13629	0.004
310	2	4615.16	97.1251	4.10315	13629	0
316	2	4131.73	112.526	4.20505	13629	0.678
320	2	4108.47	116.098	3.4967	13629	0.004
317	2	3993.13	115.989	4.21245	13629	0
327	2	3605.03	120.281	4.15706	13629	0
324	2	3300.21	109.749	4.53876	13629	0
330	2	3147.25	111.7	4.13172	13629	0.051
332	2	3074.17	111.716	4.02368	13629	0
333	2	2895.62	110.824	3.62123	13629	0.56
337	2	2848.1	123.133	3.70008	13629	0
342	2	2180.48	117.05	3.7642	13629	0
346	2	1631.9	125.824	4.05637	13629	0
347	2	1459.67	121.106	4.11936	13629	0
352	2	1040.81	118.055	4.02144	13629	0
353	2	574.486	108.989	4.35722	13629	0.976
354	2	569.151	108.78	4.44029	13629	0
358	2	182.554	106.27	3.73487	13629	0
234	1	12474.2	91.2035	3.76146	13630	0.75
235	1	12459.2	91.2035	3.57654	13630	0
255	1	11747.6	107.333	3.47098	13630	0.004
250	1	11652.6	97.6539	3.91634	13630	0
249	1	11320.7	94.5955	4.21112	13630	0
252	1	10728.4	92.6119	3.65654	13630	0.822
257	1	10717.3	92.6119	4.02114	13630	0
270	1	10393.2	120.406	3.46812	13630	0.008
260	1	10325.8	97.5815	3.86542	13630	0.97
262	1	10320.9	97.4942	3.46125	13630	0
263	1	9834.7	101.032	4.03054	13630	0.758
264	1	9819.44	101.032	4.0995	13630	0.973
265	1	9813.54	101.032	4.3087	13630	0
268	1	9188.75	99.2777	4.09249	13630	0.979
272	1	9183.6	98.5087	3.78333	13630	0
273	1	8909.43	108.378	3.63422	13630	0
266	1	8614.95	91.5499	3.44594	13630	0
274	1	8287.75	101.265	3.85742	13630	0.014
284	1	8189.55	106.727	4.41319	13630	0.011
276	1	8094.47	100.162	4.17052	13630	0.912
279	1	8084.96	100.162	4.30147	13630	0
275	1	7301.25	89.9578	3.99718	13630	0.52
280	1	7270.96	92.7928	3.57267	13630	0.862
285	1	7260.22	92.7928	4.51272	13630	0
286	1	7108.61	98.4546	3.46991	13630	0.748
287	1	7093.35	98.4546	3.89111	13630	0
297	1	6824.88	111.095	3.75893	13630	0.223
293	1	6777.97	109.508	4.11617	13630	0.006
292	1	6684.47	100.345	3.84866	13630	0
290	1	6273	93.2042	3.72832	13630	0.976
296	1	6268.06	93.2784	3.96517	13630	0
300	1	6090.51	106.727	3.51617	13630	0
289	1	5843.22	83.2072	4.58154	13630	0
291	1	5645.19	83.8035	4.18101	13630	0.773
306	1	5617.17	94.1597	4.22257	13630	0.003
307	1	5470.8	108.631	4.25953	13630	0.008
303	1	5370.9	103.665	4.52975	13630	0
311	1	4733.62	109.607	3.67986	13630	0
302	1	4630.76	88.8383	3.99182	13630	0
305	1	4374.67	85.3253	3.75516	13630	0
318	1	4092.03	115.481	4.03177	13630	0.001
314	1	3996.85	99.5625	3.9917	13630	0
315	1	3739.33	93.9822	3.97076	13630	0
321	1	3436.23	104.605	4.21904	13630	0
323	1	3238.3	108.31	3.78562	13630	0.565
319	1	3230.23	95.7992	4.18946	13630	0.905
322	1	3220.5	95.8187	3.50504	13630	0.432
325	1	3179.73	101.831	4.46444	13630	0.979
326	1	3174.35	101.884	3.80082	13630	0.002
328	1	3040.59	104.172	3.97469	13630	0
334	1	2810.64	108.936	3.43027	13630	0.007
329	1	2734.53	94.7388	3.68148	13630	0.278
331	1	2692.59	96.1638	4.08016	13630	0
335	1	2535.06	107.421	4.18435	13630	0
336	1	2321.68	99.3383	3.96218	13630	0.564
338	1	2287.08	107.183	4.20489	13630	0.175
339	1	2220.33	112.974	4.33133	13630	0.003
341	1	2105.62	110.65	3.95685	13630	0
343	1	1917.66	104.579	4.41234	13630	0.426
340	1	1894.06	98.2471	3.70352	13630	0
344	1	1555.52	100.006	4.03054	13630	0.702
345	1	1537.92	100.01	4.46931	13630	0
349	1	1132.74	110.413	4.34651	13630	0.444
348	1	1116.99	98.9846	4.43431	13630	0.161
350	1	1057.5	103.942	4.07975	13630	0
351	1	863.626	91.3411	3.73877	13630	0
356	1	477.946	120.614	3.62487	13630	0.001
355	1	415.493	84.949	4.2068	13630	0
357	1	188.81	104.199	4.41301	13630	0.005
359	1	75.8418	105.996	4.57704	13630	0
258	2	12245.9	115.039	4.11069	13630	0.968
261	2	12240.7	114.47	4.36926	13630	0
256	2	11518.8	107.158	4.58956	13630	0
259	2	10952.7	103.456	4.00945	13630	0
267	2	10523.7	112.233	3.93614	13630	0
271	2	10301.6	121.446	4.56782	13630	0
269	2	9238.89	105.339	4.37206	13630	0
277	2	8814.09	109.822	3.71711	13630	0
278	2	8251.05	103.364	3.87967	13630	0.593
281	2	8227.97	103.364	3.51314	13630	0.987
283	2	8223.09	103.867	4.0774	13630	0.818
282	2	8210.73	103.442	3.88484	13630	0
288	2	7825.49	110.378	3.86422	13630	0
294	2	6831.15	118.234	4.23354	13630	0.609
295	2	6811.36	116.443	4.23677	13630	0.42
299	2	6779.84	114.706	3.54529	13630	0.058
298	2	6703.76	114.25	4.10344	13630	0
301	2	6161.63	107.84	4.15912	13630	0
304	2	5757.46	112.661	3.48794	13630	0.007
308	2	5636.39	118.801	3.83339	13630	0.97
309	2	5631.29	118.296	4.12565	13630	0
312	2	5360.46	124.048	3.80278	13630	0
313	2	4695.66	110.301	4.27111	13630	0.013
310	2	4617.86	97.1819	4.10315	13630	0
316	2	4134.86	112.526	4.20505	13630	0.716
320	2	4111.7	116.054	3.4967	13630	0.005
317	2	3996.36	115.999	4.21245	13630	0
327	2	3608.37	120.281	4.15706	13630	0
324	2	3303.26	109.749	4.53876	13630	0.001
330	2	3150.35	111.7	4.13172	13630	0.073
332	2	3077.28	111.716	4.02368	13630	0
333	2	2898.7	110.824	3.62123	13630	0.528
337	2	2851.52	122.991	3.70008	13630	0
342	2	2183.73	117.05	3.7642	13630	0
346	2	1635.39	125.824	4.05637	13630	0
347	2	1463.04	121.106	4.11936	13630	0
352	2	1044.09	118.055	4.02144	13630	0
353	2	577.514	108.989	4.35722	13630	0.97
354	2	572.18	109.035	4.44029	13630	0
358	2	185.506	106.27	3.73487	13630	0
234	1	12476.7	91.2035	3.76146	13631	0.756
235	1	12461.8	91.2035	3.57654	13631	0
255	1	11750.6	107.333	3.47098	13631	0.005
250	1	11655.4	97.6539	3.91634	13631	0
249	1	11323.3	94.5955	4.21112	13631	0
252	1	10731	92.6119	3.65654	13631	0.869
257	1	10719.9	92.6119	4.02114	13631	0
270	1	10396.5	120.406	3.46812	13631	0.002
260	1	10328.5	97.5815	3.86542	13631	0.976
262	1	10323.6	97.725	3.46125	13631	0
263	1	9837.5	101.032	4.03054	13631	0.744
264	1	9822.25	101.032	4.0995	13631	0.972
265	1	9816.34	101.032	4.3087	13631	0
268	1	9191.51	99.2777	4.09249	13631	0.974
272	1	9186.35	98.7524	3.78333	13631	0
273	1	8912.44	108.378	3.63422	13631	0
266	1	8617.5	91.5499	3.44594	13631	0
274	1	8290.56	101.265	3.85742	13631	0.02
284	1	8192.52	106.727	4.41319	13631	0.007
276	1	8097.26	100.162	4.17052	13631	0.893
279	1	8087.74	100.162	4.30147	13631	0
275	1	7303.75	89.9578	3.99718	13631	0.518
280	1	7273.53	92.7928	3.57267	13631	0.842
285	1	7262.8	92.7928	4.51272	13631	0.001
286	1	7111.34	98.4546	3.46991	13631	0.75
287	1	7096.08	98.4546	3.89111	13631	0
297	1	6827.96	111.095	3.75893	13631	0.215
293	1	6781.02	109.508	4.11617	13631	0.003
292	1	6687.25	100.345	3.84866	13631	0
290	1	6275.59	93.2042	3.72832	13631	0.967
296	1	6270.65	93.2773	3.96517	13631	0
300	1	6093.47	106.727	3.51617	13631	0
289	1	5845.53	83.2072	4.58154	13631	0
291	1	5647.52	83.8035	4.18101	13631	0.779
306	1	5619.78	94.0074	4.22257	13631	0.004
307	1	5473.82	108.631	4.25953	13631	0.005
303	1	5373.78	103.665	4.52975	13631	0
311	1	4736.66	109.607	3.67986	13631	0.001
302	1	4633.23	88.8383	3.99182	13631	0
305	1	4377.04	85.3253	3.75516	13631	0
318	1	4095.24	115.481	4.03177	13631	0.001
314	1	3999.62	99.5625	3.9917	13631	0
315	1	3741.94	93.9822	3.97076	13631	0
321	1	3439.13	104.605	4.21904	13631	0
323	1	3241.31	108.329	3.78562	13631	0.541
319	1	3232.89	95.7992	4.18946	13631	0.905
322	1	3223.16	95.8184	3.50504	13631	0.422
325	1	3182.56	101.831	4.46444	13631	0.98
326	1	3177.19	102.107	3.80082	13631	0
328	1	3043.49	104.172	3.97469	13631	0
334	1	2813.67	108.936	3.43027	13631	0.008
329	1	2737.16	94.7388	3.68148	13631	0.272
331	1	2695.26	96.1638	4.08016	13631	0
335	1	2538.04	107.421	4.18435	13631	0
336	1	2324.44	99.3383	3.96218	13631	0.601
338	1	2290.06	107.183	4.20489	13631	0.175
339	1	2223.47	112.974	4.33133	13631	0.006
341	1	2108.69	110.65	3.95685	13631	0
343	1	1920.57	104.579	4.41234	13631	0.388
340	1	1896.79	98.2471	3.70352	13631	0
344	1	1558.29	100.006	4.03054	13631	0.697
345	1	1540.7	100.009	4.46931	13631	0
349	1	1135.81	110.413	4.34651	13631	0.429
348	1	1119.74	98.9846	4.43431	13631	0.167
350	1	1060.39	103.942	4.07975	13631	0
351	1	866.163	91.3411	3.73877	13631	0
356	1	481.296	120.614	3.62487	13631	0.001
355	1	417.853	84.949	4.2068	13631	0
357	1	191.705	104.199	4.41301	13631	0.01
359	1	78.7861	105.996	4.57704	13631	0
258	2	12249.1	115.039	4.11069	13631	0.974
261	2	12243.9	114.704	4.36926	13631	0
256	2	11521.8	107.158	4.58956	13631	0
259	2	10955.6	103.456	4.00945	13631	0
267	2	10526.8	112.233	3.93614	13631	0
271	2	10305	121.446	4.56782	13631	0
269	2	9241.81	105.339	4.37206	13631	0
277	2	8817.14	109.822	3.71711	13631	0
278	2	8253.92	103.364	3.87967	13631	0.587
281	2	8230.84	103.364	3.51314	13631	0.979
283	2	8225.96	102.849	4.0774	13631	0.843
282	2	8213.61	103.634	3.88484	13631	0
288	2	7828.56	110.378	3.86422	13631	0
294	2	6834.43	118.234	4.23354	13631	0.613
295	2	6814.6	116.443	4.23677	13631	0.419
299	2	6783.02	114.706	3.54529	13631	0.061
298	2	6706.93	114.25	4.10344	13631	0
301	2	6164.62	107.84	4.15912	13631	0
304	2	5760.59	112.661	3.48794	13631	0.01
308	2	5639.69	118.801	3.83339	13631	0.975
309	2	5634.58	118.6	4.12565	13631	0
312	2	5363.91	124.048	3.80278	13631	0
313	2	4698.72	110.301	4.27111	13631	0.008
310	2	4620.56	97.2372	4.10315	13631	0
316	2	4137.98	112.526	4.20505	13631	0.681
320	2	4114.92	116.01	3.4967	13631	0.005
317	2	3999.58	116.009	4.21245	13631	0
327	2	3611.71	120.281	4.15706	13631	0
324	2	3306.31	109.749	4.53876	13631	0
330	2	3153.46	111.7	4.13172	13631	0.053
332	2	3080.38	111.716	4.02368	13631	0.001
333	2	2901.78	110.824	3.62123	13631	0.523
337	2	2854.93	122.851	3.70008	13631	0
342	2	2186.98	117.05	3.7642	13631	0
346	2	1638.89	125.824	4.05637	13631	0
347	2	1466.4	121.106	4.11936	13631	0
352	2	1047.37	118.055	4.02144	13631	0
353	2	580.541	108.989	4.35722	13631	0.982
354	2	575.215	109.287	4.44029	13631	0
358	2	188.458	106.27	3.73487	13631	0
234	1	12479.2	91.2035	3.76146	13632	0.749
235	1	12464.3	91.2035	3.57654	13632	0
255	1	11753.5	107.333	3.47098	13632	0.004
250	1	11658.1	97.6539	3.91634	13632	0
249	1	11325.9	94.5955	4.21112	13632	0
252	1	10733.6	92.6119	3.65654	13632	0.864
257	1	10722.5	92.6119	4.02114	13632	0
270	1	10399.9	120.406	3.46812	13632	0.003
260	1	10331.2	97.5815	3.86542	13632	0.978
262	1	10326.3	97.9506	3.46125	13632	0
263	1	9840.31	101.032	4.03054	13632	0.75
264	1	9825.05	101.032	4.0995	13632	0.967
265	1	9819.15	101.032	4.3087	13632	0
268	1	9194.26	99.2777	4.09249	13632	0.979
272	1	9189.1	98.9913	3.78333	13632	0
273	1	8915.45	108.378	3.63422	13632	0
266	1	8620.04	91.5499	3.44594	13632	0
274	1	8293.37	101.265	3.85742	13632	0.015
284	1	8195.48	106.727	4.41319	13632	0.007
276	1	8100.04	100.162	4.17052	13632	0.895
279	1	8090.52	100.162	4.30147	13632	0
275	1	7306.25	89.9578	3.99718	13632	0.502
280	1	7276.11	92.7928	3.57267	13632	0.863
285	1	7265.38	92.7928	4.51272	13632	0
286	1	7114.08	98.4546	3.46991	13632	0.747
287	1	7098.82	98.4546	3.89111	13632	0
297	1	6831.05	111.095	3.75893	13632	0.212
293	1	6784.06	109.508	4.11617	13632	0.002
292	1	6690.04	100.345	3.84866	13632	0
290	1	6278.18	93.2042	3.72832	13632	0.978
296	1	6273.24	93.2763	3.96517	13632	0.001
300	1	6096.44	106.727	3.51617	13632	0
289	1	5847.85	83.2072	4.58154	13632	0
291	1	5649.84	83.8035	4.18101	13632	0.748
306	1	5622.39	93.8572	4.22257	13632	0.001
307	1	5476.84	108.631	4.25953	13632	0.006
303	1	5376.65	103.665	4.52975	13632	0
311	1	4739.71	109.607	3.67986	13632	0
302	1	4635.7	88.8383	3.99182	13632	0
305	1	4379.41	85.3253	3.75516	13632	0
318	1	4098.45	115.481	4.03177	13632	0.004
314	1	4002.38	99.5625	3.9917	13632	0
315	1	3744.55	93.9822	3.97076	13632	0
321	1	3442.04	104.605	4.21904	13632	0
323	1	3244.31	108.348	3.78562	13632	0.522
319	1	3235.55	95.7992	4.18946	13632	0.887
322	1	3225.82	95.8181	3.50504	13632	0.423
325	1	3185.39	101.831	4.46444	13632	0.974
326	1	3180.03	102.324	3.80082	13632	0.001
328	1	3046.38	104.172	3.97469	13632	0
334	1	2816.69	108.937	3.43027	13632	0.007
329	1	2739.79	94.7388	3.68148	13632	0.317
331	1	2697.93	96.1638	4.08016	13632	0.001
335	1	2541.03	107.421	4.18435	13632	0
336	1	2327.2	99.3383	3.96218	13632	0.599
338	1	2293.03	107.183	4.20489	13632	0.163
339	1	2226.61	112.974	4.33133	13632	0.008
341	1	2111.77	110.65	3.95685	13632	0
343	1	1923.47	104.579	4.41234	13632	0.397
340	1	1899.52	98.2471	3.70352	13632	0
344	1	1561.07	100.006	4.03054	13632	0.718
345	1	1543.48	100.009	4.46931	13632	0
349	1	1138.87	110.413	4.34651	13632	0.422
348	1	1122.49	98.9846	4.43431	13632	0.164
350	1	1063.28	103.942	4.07975	13632	0
351	1	868.7	91.3411	3.73877	13632	0
356	1	484.647	120.614	3.62487	13632	0
355	1	420.212	84.949	4.2068	13632	0
357	1	194.599	104.199	4.41301	13632	0.005
359	1	81.7304	105.996	4.57704	13632	0
258	2	12252.3	115.039	4.11069	13632	0.968
261	2	12247.1	114.934	4.36926	13632	0
256	2	11524.8	107.158	4.58956	13632	0
259	2	10958.4	103.456	4.00945	13632	0
267	2	10529.9	112.233	3.93614	13632	0
271	2	10308.4	121.446	4.56782	13632	0
269	2	9244.74	105.339	4.37206	13632	0
277	2	8820.19	109.822	3.71711	13632	0
278	2	8256.79	103.364	3.87967	13632	0.607
281	2	8233.71	103.364	3.51314	13632	0.969
283	2	8228.83	101.85	4.0774	13632	0.864
282	2	8216.49	103.567	3.88484	13632	0
288	2	7831.62	110.378	3.86422	13632	0
294	2	6837.72	118.234	4.23354	13632	0.609
295	2	6817.83	116.443	4.23677	13632	0.446
299	2	6786.21	114.706	3.54529	13632	0.066
298	2	6710.1	114.25	4.10344	13632	0
301	2	6167.62	107.84	4.15912	13632	0
304	2	5763.72	112.661	3.48794	13632	0.01
308	2	5642.99	118.801	3.83339	13632	0.97
309	2	5637.88	118.899	4.12565	13632	0
312	2	5367.36	124.048	3.80278	13632	0
313	2	4701.79	110.301	4.27111	13632	0.005
310	2	4623.26	97.2909	4.10315	13632	0
316	2	4141.11	112.526	4.20505	13632	0.703
320	2	4118.14	115.967	3.4967	13632	0.012
317	2	4002.8	116.019	4.21245	13632	0
327	2	3615.05	120.281	4.15706	13632	0
324	2	3309.36	109.749	4.53876	13632	0.001
330	2	3156.56	111.7	4.13172	13632	0.063
332	2	3083.48	111.716	4.02368	13632	0
333	2	2904.86	110.824	3.62123	13632	0.566
337	2	2858.34	122.713	3.70008	13632	0
342	2	2190.23	117.05	3.7642	13632	0
346	2	1642.38	125.824	4.05637	13632	0.001
347	2	1469.76	121.106	4.11936	13632	0
352	2	1050.64	118.055	4.02144	13632	0
353	2	583.568	108.989	4.35722	13632	0.975
354	2	578.252	108.055	4.44029	13632	0
358	2	191.409	106.27	3.73487	13632	0
234	1	12481.8	91.2035	3.76146	13633	0.742
235	1	12466.8	91.2035	3.57654	13633	0
255	1	11756.5	107.333	3.47098	13633	0.003
250	1	11660.8	97.6539	3.91634	13633	0
249	1	11328.6	94.5955	4.21112	13633	0
252	1	10736.1	92.6119	3.65654	13633	0.855
257	1	10725	92.6119	4.02114	13633	0
270	1	10403.2	120.406	3.46812	13633	0.005
260	1	10333.9	97.5815	3.86542	13633	0.97
262	1	10329.1	96.7254	3.46125	13633	0
263	1	9843.12	101.032	4.03054	13633	0.74
264	1	9827.86	101.032	4.0995	13633	0.963
265	1	9821.96	101.032	4.3087	13633	0
268	1	9197.02	99.2777	4.09249	13633	0.968
272	1	9191.85	99.2253	3.78333	13633	0
273	1	8918.46	108.378	3.63422	13633	0
266	1	8622.58	91.5499	3.44594	13633	0
274	1	8296.18	101.265	3.85742	13633	0.011
284	1	8198.45	106.727	4.41319	13633	0.008
276	1	8102.82	100.162	4.17052	13633	0.902
279	1	8093.31	100.162	4.30147	13633	0
275	1	7308.75	89.9578	3.99718	13633	0.511
280	1	7278.69	92.7928	3.57267	13633	0.861
285	1	7267.96	92.7928	4.51272	13633	0
286	1	7116.81	98.4546	3.46991	13633	0.756
287	1	7101.55	98.4546	3.89111	13633	0
297	1	6834.14	111.095	3.75893	13633	0.213
293	1	6787.1	109.508	4.11617	13633	0.005
292	1	6692.83	100.345	3.84866	13633	0
290	1	6280.77	93.2042	3.72832	13633	0.971
296	1	6275.83	93.2752	3.96517	13633	0
300	1	6099.4	106.727	3.51617	13633	0
289	1	5850.16	83.2072	4.58154	13633	0
291	1	5652.17	83.8035	4.18101	13633	0.771
306	1	5624.99	93.709	4.22257	13633	0.002
307	1	5479.86	108.631	4.25953	13633	0.006
303	1	5379.53	103.665	4.52975	13633	0
311	1	4742.75	109.607	3.67986	13633	0
302	1	4638.16	88.8383	3.99182	13633	0
305	1	4381.78	85.3253	3.75516	13633	0
318	1	4101.65	115.481	4.03177	13633	0.005
314	1	4005.15	99.5625	3.9917	13633	0
315	1	3747.16	93.9822	3.97076	13633	0
321	1	3444.95	104.605	4.21904	13633	0
323	1	3247.32	108.366	3.78562	13633	0.515
319	1	3238.21	95.7992	4.18946	13633	0.888
322	1	3228.49	95.8178	3.50504	13633	0.413
325	1	3188.21	101.831	4.46444	13633	0.974
326	1	3182.87	101.007	3.80082	13633	0.001
328	1	3049.27	104.172	3.97469	13633	0
334	1	2819.72	108.937	3.43027	13633	0.012
329	1	2742.42	94.7388	3.68148	13633	0.275
331	1	2700.6	96.1638	4.08016	13633	0.001
335	1	2544.01	107.421	4.18435	13633	0
336	1	2329.96	99.3383	3.96218	13633	0.615
338	1	2296.01	107.183	4.20489	13633	0.163
339	1	2229.75	112.974	4.33133	13633	0.001
341	1	2114.84	110.65	3.95685	13633	0.001
343	1	1926.38	104.579	4.41234	13633	0.398
340	1	1902.25	98.2471	3.70352	13633	0
344	1	1563.85	100.006	4.03054	13633	0.702
345	1	1546.26	100.009	4.46931	13633	0
349	1	1141.94	110.413	4.34651	13633	0.428
348	1	1125.23	98.9846	4.43431	13633	0.162
350	1	1066.16	103.942	4.07975	13633	0
351	1	871.237	91.3411	3.73877	13633	0
356	1	487.997	120.614	3.62487	13633	0.001
355	1	422.572	84.949	4.2068	13633	0
357	1	197.493	104.199	4.41301	13633	0.002
359	1	84.6747	105.996	4.57704	13633	0
258	2	12255.5	115.039	4.11069	13633	0.97
261	2	12250.3	115.159	4.36926	13633	0
256	2	11527.7	107.158	4.58956	13633	0
259	2	10961.3	103.456	4.00945	13633	0
267	2	10533	112.233	3.93614	13633	0
271	2	10311.7	121.446	4.56782	13633	0
269	2	9247.66	105.339	4.37206	13633	0
277	2	8823.25	109.822	3.71711	13633	0
278	2	8259.66	103.364	3.87967	13633	0.572
281	2	8236.58	103.364	3.51314	13633	0.972
283	2	8231.68	102.387	4.0774	13633	0.836
282	2	8219.34	102.599	3.88484	13633	0
288	2	7834.69	110.378	3.86422	13633	0
294	2	6841	118.235	4.23354	13633	0.596
295	2	6821.07	116.443	4.23677	13633	0.434
299	2	6789.4	114.706	3.54529	13633	0.058
298	2	6713.28	114.25	4.10344	13633	0
301	2	6170.61	107.84	4.15912	13633	0
304	2	5766.85	112.661	3.48794	13633	0.008
308	2	5646.29	118.801	3.83339	13633	0.976
309	2	5641.19	119.192	4.12565	13633	0
312	2	5370.8	124.048	3.80278	13633	0
313	2	4704.85	110.302	4.27111	13633	0.01
310	2	4625.97	97.3431	4.10315	13633	0
316	2	4144.24	112.526	4.20505	13633	0.691
320	2	4121.36	115.924	3.4967	13633	0.002
317	2	4006.03	116.028	4.21245	13633	0
327	2	3618.39	120.281	4.15706	13633	0
324	2	3312.4	109.749	4.53876	13633	0.001
330	2	3159.66	111.7	4.13172	13633	0.069
332	2	3086.59	111.716	4.02368	13633	0
333	2	2907.94	110.824	3.62123	13633	0.537
337	2	2861.75	122.575	3.70008	13633	0
342	2	2193.48	117.05	3.7642	13633	0
346	2	1645.88	125.824	4.05637	13633	0
347	2	1473.13	121.106	4.11936	13633	0
352	2	1053.92	118.055	4.02144	13633	0
353	2	586.596	108.989	4.35722	13633	0.976
354	2	581.261	108.324	4.44029	13633	0
358	2	194.361	106.27	3.73487	13633	0
234	1	12484.3	91.2035	3.76146	13634	0.762
235	1	12469.4	91.2035	3.57654	13634	0
255	1	11759.5	107.333	3.47098	13634	0.001
250	1	11663.5	97.6539	3.91634	13634	0
249	1	11331.2	94.5955	4.21112	13634	0
252	1	10738.7	92.6119	3.65654	13634	0.845
257	1	10727.6	92.6119	4.02114	13634	0
270	1	10406.6	120.406	3.46812	13634	0.004
260	1	10336.6	97.5815	3.86542	13634	0.979
262	1	10331.8	96.9738	3.46125	13634	0
263	1	9845.92	101.032	4.03054	13634	0.757
264	1	9830.67	101.032	4.0995	13634	0.982
265	1	9824.76	101.032	4.3087	13634	0
268	1	9199.78	99.2777	4.09249	13634	0.974
272	1	9194.62	99.4546	3.78333	13634	0
273	1	8921.47	108.378	3.63422	13634	0
266	1	8625.13	91.5499	3.44594	13634	0
274	1	8299	101.265	3.85742	13634	0.023
284	1	8201.41	106.727	4.41319	13634	0.003
276	1	8105.6	100.162	4.17052	13634	0.892
279	1	8096.09	100.162	4.30147	13634	0
275	1	7311.25	89.9578	3.99718	13634	0.525
280	1	7281.27	92.7928	3.57267	13634	0.852
285	1	7270.53	92.7928	4.51272	13634	0
286	1	7119.55	98.4546	3.46991	13634	0.744
287	1	7104.29	98.4546	3.89111	13634	0
297	1	6837.22	111.095	3.75893	13634	0.197
293	1	6790.14	109.508	4.11617	13634	0.002
292	1	6695.62	100.345	3.84866	13634	0
290	1	6283.36	93.2042	3.72832	13634	0.978
296	1	6278.42	93.2742	3.96517	13634	0
300	1	6102.37	106.727	3.51617	13634	0
289	1	5852.47	83.2072	4.58154	13634	0
291	1	5654.5	83.8035	4.18101	13634	0.787
306	1	5627.59	93.5627	4.22257	13634	0.005
307	1	5482.87	108.631	4.25953	13634	0.01
303	1	5382.41	103.665	4.52975	13634	0
311	1	4745.8	109.607	3.67986	13634	0
302	1	4640.63	88.8383	3.99182	13634	0
305	1	4384.15	85.3253	3.75516	13634	0
318	1	4104.86	115.481	4.03177	13634	0
314	1	4007.92	99.5625	3.9917	13634	0
315	1	3749.77	93.9822	3.97076	13634	0
321	1	3447.85	104.605	4.21904	13634	0
323	1	3250.34	108.383	3.78562	13634	0.519
319	1	3240.87	95.7992	4.18946	13634	0.894
322	1	3231.15	95.8175	3.50504	13634	0.434
325	1	3191.04	101.831	4.46444	13634	0.969
326	1	3185.68	101.252	3.80082	13634	0.001
328	1	3052.17	104.172	3.97469	13634	0
334	1	2822.75	108.937	3.43027	13634	0.004
329	1	2745.05	94.7388	3.68148	13634	0.262
331	1	2703.27	96.1638	4.08016	13634	0.002
335	1	2546.99	107.421	4.18435	13634	0
336	1	2332.72	99.3383	3.96218	13634	0.619
338	1	2298.99	107.183	4.20489	13634	0.163
339	1	2232.89	112.974	4.33133	13634	0.005
341	1	2117.91	110.65	3.95685	13634	0
343	1	1929.28	104.579	4.41234	13634	0.384
340	1	1904.98	98.2471	3.70352	13634	0
344	1	1566.63	100.006	4.03054	13634	0.718
345	1	1549.04	100.009	4.46931	13634	0
349	1	1145.01	110.413	4.34651	13634	0.401
348	1	1127.98	98.9846	4.43431	13634	0.178
350	1	1069.05	103.942	4.07975	13634	0
351	1	873.775	91.3411	3.73877	13634	0
356	1	491.348	120.614	3.62487	13634	0
355	1	424.932	84.949	4.2068	13634	0
357	1	200.388	104.199	4.41301	13634	0.009
359	1	87.6191	105.996	4.57704	13634	0.036
360	1	0.0380663	109.985	4.04466	13634	0
258	2	12258.7	115.039	4.11069	13634	0.985
261	2	12253.5	115.379	4.36926	13634	0
256	2	11530.7	107.158	4.58956	13634	0
259	2	10964.2	103.456	4.00945	13634	0
267	2	10536.1	112.233	3.93614	13634	0
271	2	10315.1	121.446	4.56782	13634	0
269	2	9250.59	105.339	4.37206	13634	0
277	2	8826.3	109.822	3.71711	13634	0
278	2	8262.53	103.364	3.87967	13634	0.582
281	2	8239.46	103.364	3.51314	13634	0.977
283	2	8234.54	102.915	4.0774	13634	0.829
282	2	8222.19	102.811	3.88484	13634	0
288	2	7837.76	110.378	3.86422	13634	0
294	2	6844.29	118.235	4.23354	13634	0.629
295	2	6824.3	116.443	4.23677	13634	0.446
299	2	6792.58	114.706	3.54529	13634	0.066
298	2	6716.45	114.25	4.10344	13634	0
301	2	6173.61	107.84	4.15912	13634	0
304	2	5769.98	112.661	3.48794	13634	0.017
308	2	5649.59	118.801	3.83339	13634	0.978
309	2	5644.5	118.004	4.12565	13634	0.001
312	2	5374.25	124.048	3.80278	13634	0
313	2	4707.91	110.302	4.27111	13634	0.005
310	2	4628.67	97.3938	4.10315	13634	0
316	2	4147.36	112.526	4.20505	13634	0.701
320	2	4124.58	115.882	3.4967	13634	0.008
317	2	4009.25	116.037	4.21245	13634	0
327	2	3621.73	120.281	4.15706	13634	0
324	2	3315.45	109.749	4.53876	13634	0.001
330	2	3162.76	111.7	4.13172	13634	0.07
332	2	3089.69	111.716	4.02368	13634	0.001
333	2	2911.02	110.824	3.62123	13634	0.559
337	2	2865.15	122.44	3.70008	13634	0
342	2	2196.73	117.05	3.7642	13634	0
346	2	1649.37	125.824	4.05637	13634	0.001
347	2	1476.49	121.106	4.11936	13634	0
352	2	1057.2	118.055	4.02144	13634	0
353	2	589.623	108.989	4.35722	13634	0.979
354	2	584.277	108.588	4.44029	13634	0
358	2	197.313	106.27	3.73487	13634	0
234	1	12486.8	91.2035	3.76146	13635	0.751
235	1	12471.9	91.2035	3.57654	13635	0
255	1	11762.5	107.333	3.47098	13635	0.002
250	1	11666.2	97.6539	3.91634	13635	0
249	1	11333.8	94.5955	4.21112	13635	0
252	1	10741.3	92.6119	3.65654	13635	0.851
257	1	10730.2	92.6119	4.02114	13635	0
270	1	10409.9	120.406	3.46812	13635	0.003
260	1	10339.3	97.5815	3.86542	13635	0.974
262	1	10334.5	97.2165	3.46125	13635	0
263	1	9848.73	101.032	4.03054	13635	0.741
264	1	9833.47	101.032	4.0995	13635	0.98
265	1	9827.57	101.032	4.3087	13635	0
268	1	9202.54	99.2777	4.09249	13635	0.98
272	1	9197.38	99.5398	3.78333	13635	0
273	1	8924.48	108.378	3.63422	13635	0
266	1	8627.67	91.5499	3.44594	13635	0
274	1	8301.81	101.265	3.85742	13635	0.021
284	1	8204.38	106.727	4.41319	13635	0.003
276	1	8108.39	100.162	4.17052	13635	0.898
279	1	8098.87	100.162	4.30147	13635	0
275	1	7313.75	89.9578	3.99718	13635	0.524
280	1	7283.84	92.7928	3.57267	13635	0.852
285	1	7273.11	92.7928	4.51272	13635	0
286	1	7122.28	98.4546	3.46991	13635	0.729
287	1	7107.02	98.4546	3.89111	13635	0
297	1	6840.31	111.095	3.75893	13635	0.225
293	1	6793.18	109.508	4.11617	13635	0.01
292	1	6698.4	100.345	3.84866	13635	0
290	1	6285.95	93.2042	3.72832	13635	0.969
296	1	6281.02	93.2732	3.96517	13635	0
300	1	6105.33	106.727	3.51617	13635	0
289	1	5854.78	83.2072	4.58154	13635	0
291	1	5656.83	83.8035	4.18101	13635	0.75
306	1	5630.18	93.4184	4.22257	13635	0
307	1	5485.89	108.631	4.25953	13635	0.003
303	1	5385.29	103.665	4.52975	13635	0
311	1	4748.84	109.607	3.67986	13635	0
302	1	4643.1	88.8383	3.99182	13635	0
305	1	4386.52	85.3253	3.75516	13635	0
318	1	4108.07	115.481	4.03177	13635	0.004
314	1	4010.68	99.5625	3.9917	13635	0
315	1	3752.38	93.9822	3.97076	13635	0
321	1	3450.76	104.605	4.21904	13635	0
323	1	3253.35	108.4	3.78562	13635	0.478
319	1	3243.53	95.7992	4.18946	13635	0.909
322	1	3233.81	95.8172	3.50504	13635	0.439
325	1	3193.87	101.831	4.46444	13635	0.973
326	1	3188.5	101.491	3.80082	13635	0.001
328	1	3055.06	104.172	3.97469	13635	0
334	1	2825.77	108.937	3.43027	13635	0.003
329	1	2747.69	94.7388	3.68148	13635	0.262
331	1	2705.94	96.1638	4.08016	13635	0
335	1	2549.98	107.421	4.18435	13635	0
336	1	2335.48	99.3383	3.96218	13635	0.63
338	1	2301.97	107.183	4.20489	13635	0.163
339	1	2236.03	112.974	4.33133	13635	0.006
341	1	2120.99	110.65	3.95685	13635	0
343	1	1932.19	104.579	4.41234	13635	0.401
340	1	1907.71	98.2471	3.70352	13635	0
344	1	1569.41	100.006	4.03054	13635	0.699
345	1	1551.81	100.009	4.46931	13635	0
349	1	1148.07	110.413	4.34651	13635	0.395
348	1	1130.73	98.9846	4.43431	13635	0.154
350	1	1071.94	103.942	4.07975	13635	0
351	1	876.312	91.3411	3.73877	13635	0
356	1	494.698	120.614	3.62487	13635	0
355	1	427.292	84.949	4.2068	13635	0
357	1	203.282	104.199	4.41301	13635	0.005
359	1	90.5634	105.996	4.57704	13635	0.039
360	1	3.09321	109.985	4.04466	13635	0
258	2	12261.9	115.039	4.11069	13635	0.975
261	2	12256.7	115.596	4.36926	13635	0
256	2	11533.7	107.158	4.58956	13635	0
259	2	10967.1	103.456	4.00945	13635	0
267	2	10539.3	112.233	3.93614	13635	0
271	2	10318.5	121.446	4.56782	13635	0
269	2	9253.52	105.339	4.37206	13635	0
277	2	8829.35	109.822	3.71711	13635	0
278	2	8265.4	103.364	3.87967	13635	0.588
281	2	8242.33	103.364	3.51314	13635	0.976
283	2	8237.41	103.433	4.0774	13635	0.837
282	2	8225.06	103.018	3.88484	13635	0
288	2	7840.82	110.378	3.86422	13635	0
294	2	6847.57	118.235	4.23354	13635	0.612
295	2	6827.54	116.443	4.23677	13635	0.435
299	2	6795.77	114.706	3.54529	13635	0.052
298	2	6719.62	114.25	4.10344	13635	0
301	2	6176.61	107.84	4.15912	13635	0
304	2	5773.1	112.661	3.48794	13635	0.017
308	2	5652.89	118.801	3.83339	13635	0.969
309	2	5647.79	118.313	4.12565	13635	0
312	2	5377.69	124.048	3.80278	13635	0
313	2	4710.98	110.302	4.27111	13635	0.006
310	2	4631.38	97.4431	4.10315	13635	0
316	2	4150.49	112.526	4.20505	13635	0.694
320	2	4127.8	115.84	3.4967	13635	0.009
317	2	4012.47	116.046	4.21245	13635	0
327	2	3625.07	120.281	4.15706	13635	0
324	2	3318.5	109.749	4.53876	13635	0.001
330	2	3165.87	111.7	4.13172	13635	0.069
332	2	3092.79	111.716	4.02368	13635	0
333	2	2914.09	110.824	3.62123	13635	0.559
337	2	2868.54	122.305	3.70008	13635	0
342	2	2199.98	117.05	3.7642	13635	0
346	2	1652.87	125.824	4.05637	13635	0
347	2	1479.86	121.106	4.11936	13635	0
352	2	1060.48	118.056	4.02144	13635	0
353	2	592.651	108.989	4.35722	13635	0.976
354	2	587.301	108.848	4.44029	13635	0
358	2	200.265	106.27	3.73487	13635	0
234	1	12489.4	91.2035	3.76146	13636	0.788
235	1	12474.4	91.2035	3.57654	13636	0
255	1	11765.5	107.333	3.47098	13636	0.004
250	1	11668.9	97.6539	3.91634	13636	0
249	1	11336.5	94.5955	4.21112	13636	0
252	1	10743.9	92.6119	3.65654	13636	0.864
257	1	10732.8	92.6119	4.02114	13636	0
270	1	10413.3	120.406	3.46812	13636	0.002
260	1	10342	97.5815	3.86542	13636	0.983
262	1	10337.2	97.4536	3.46125	13636	0
263	1	9851.53	101.032	4.03054	13636	0.75
264	1	9836.28	101.032	4.0995	13636	0.977
265	1	9830.38	101.032	4.3087	13636	0
268	1	9205.29	99.2777	4.09249	13636	0.97
272	1	9200.15	99.5353	3.78333	13636	0
273	1	8927.49	108.378	3.63422	13636	0
266	1	8630.21	91.5499	3.44594	13636	0
274	1	8304.62	101.265	3.85742	13636	0.02
284	1	8207.34	106.727	4.41319	13636	0.005
276	1	8111.17	100.162	4.17052	13636	0.904
279	1	8101.65	100.162	4.30147	13636	0
275	1	7316.25	89.9578	3.99718	13636	0.516
280	1	7286.42	92.7928	3.57267	13636	0.854
285	1	7275.69	92.7928	4.51272	13636	0.001
286	1	7125.02	98.4546	3.46991	13636	0.746
287	1	7109.76	98.4546	3.89111	13636	0
297	1	6843.39	111.095	3.75893	13636	0.216
293	1	6796.23	109.508	4.11617	13636	0.004
292	1	6701.19	100.345	3.84866	13636	0
290	1	6288.53	93.2042	3.72832	13636	0.966
296	1	6283.61	93.2722	3.96517	13636	0.001
300	1	6108.3	106.727	3.51617	13636	0
289	1	5857.09	83.2072	4.58154	13636	0
291	1	5659.16	83.8035	4.18101	13636	0.762
306	1	5632.78	93.276	4.22257	13636	0.003
307	1	5488.91	108.631	4.25953	13636	0.004
303	1	5388.17	103.665	4.52975	13636	0
311	1	4751.89	109.607	3.67986	13636	0.001
302	1	4645.57	88.8383	3.99182	13636	0
305	1	4388.9	85.3253	3.75516	13636	0
318	1	4111.28	115.481	4.03177	13636	0.001
314	1	4013.45	99.5625	3.9917	13636	0
315	1	3754.99	93.9822	3.97076	13636	0
321	1	3453.66	104.605	4.21904	13636	0
323	1	3256.36	108.417	3.78562	13636	0.481
319	1	3246.19	95.7992	4.18946	13636	0.891
322	1	3236.47	95.817	3.50504	13636	0.462
325	1	3196.7	101.831	4.46444	13636	0.981
326	1	3191.33	101.723	3.80082	13636	0.002
328	1	3057.96	104.172	3.97469	13636	0
334	1	2828.8	108.937	3.43027	13636	0.006
329	1	2750.32	94.7388	3.68148	13636	0.303
331	1	2708.61	96.1638	4.08016	13636	0.001
335	1	2552.96	107.421	4.18435	13636	0
336	1	2338.24	99.3383	3.96218	13636	0.612
338	1	2304.94	107.183	4.20489	13636	0.159
339	1	2239.16	112.974	4.33133	13636	0.005
341	1	2124.06	110.65	3.95685	13636	0
343	1	1935.09	104.579	4.41234	13636	0.398
340	1	1910.43	98.2471	3.70352	13636	0
344	1	1572.18	100.006	4.03054	13636	0.702
345	1	1554.59	100.009	4.46931	13636	0
349	1	1151.14	110.413	4.34651	13636	0.363
348	1	1133.48	98.9846	4.43431	13636	0.173
350	1	1074.83	103.942	4.07975	13636	0
351	1	878.849	91.3411	3.73877	13636	0
356	1	498.048	120.614	3.62487	13636	0
355	1	429.651	84.949	4.2068	13636	0
357	1	206.177	104.199	4.41301	13636	0.004
359	1	93.5077	105.996	4.57704	13636	0.037
360	1	6.14836	109.985	4.04466	13636	0
258	2	12265.1	115.039	4.11069	13636	0.968
261	2	12259.9	115.808	4.36926	13636	0
256	2	11536.7	107.158	4.58956	13636	0
259	2	10969.9	103.456	4.00945	13636	0
267	2	10542.4	112.233	3.93614	13636	0
271	2	10321.8	121.446	4.56782	13636	0
269	2	9256.44	105.339	4.37206	13636	0
277	2	8832.4	109.822	3.71711	13636	0
278	2	8268.27	103.364	3.87967	13636	0.609
281	2	8245.2	103.364	3.51314	13636	0.973
283	2	8240.3	103.941	4.0774	13636	0.783
282	2	8227.92	103.221	3.88484	13636	0
288	2	7843.89	110.378	3.86422	13636	0
294	2	6850.85	118.235	4.23354	13636	0.617
295	2	6830.77	116.443	4.23677	13636	0.432
299	2	6798.96	114.706	3.54529	13636	0.059
298	2	6722.8	114.25	4.10344	13636	0
301	2	6179.6	107.84	4.15912	13636	0
304	2	5776.23	112.661	3.48794	13636	0.009
308	2	5656.19	118.801	3.83339	13636	0.975
309	2	5651.08	118.617	4.12565	13636	0
312	2	5381.14	124.048	3.80278	13636	0
313	2	4714.04	110.302	4.27111	13636	0.009
310	2	4634.09	97.491	4.10315	13636	0
316	2	4153.61	112.526	4.20505	13636	0.691
320	2	4131.01	115.799	3.4967	13636	0.002
317	2	4015.7	116.055	4.21245	13636	0
327	2	3628.42	120.281	4.15706	13636	0
324	2	3321.55	109.749	4.53876	13636	0
330	2	3168.97	111.7	4.13172	13636	0.062
332	2	3095.9	111.716	4.02368	13636	0
333	2	2917.17	110.824	3.62123	13636	0.531
337	2	2871.94	122.172	3.70008	13636	0
342	2	2203.24	117.05	3.7642	13636	0
346	2	1656.36	125.824	4.05637	13636	0.001
347	2	1483.22	121.106	4.11936	13636	0
352	2	1063.76	118.056	4.02144	13636	0
353	2	595.678	108.989	4.35722	13636	0.973
354	2	590.332	109.102	4.44029	13636	0
358	2	203.217	106.27	3.73487	13636	0
234	1	12491.9	91.2035	3.76146	13637	0.769
235	1	12477	91.2035	3.57654	13637	0
255	1	11768.4	107.333	3.47098	13637	0.004
250	1	11671.6	97.6539	3.91634	13637	0
249	1	11339.1	94.5955	4.21112	13637	0
252	1	10746.4	92.6119	3.65654	13637	0.864
257	1	10735.3	92.6119	4.02114	13637	0
270	1	10416.6	120.406	3.46812	13637	0.009
260	1	10344.7	97.5815	3.86542	13637	0.978
262	1	10339.9	97.6854	3.46125	13637	0
263	1	9854.34	101.032	4.03054	13637	0.775
264	1	9839.09	101.032	4.0995	13637	0.971
265	1	9833.18	101.032	4.3087	13637	0
268	1	9208.05	99.2777	4.09249	13637	0.968
272	1	9202.91	99.5315	3.78333	13637	0
273	1	8930.5	108.378	3.63422	13637	0
266	1	8632.76	91.5499	3.44594	13637	0
274	1	8307.44	101.265	3.85742	13637	0.016
284	1	8210.31	106.727	4.41319	13637	0.005
276	1	8113.95	100.162	4.17052	13637	0.904
279	1	8104.44	100.162	4.30147	13637	0
275	1	7318.75	89.9578	3.99718	13637	0.535
280	1	7289	92.7928	3.57267	13637	0.856
285	1	7278.27	92.7928	4.51272	13637	0.001
286	1	7127.75	98.4546	3.46991	13637	0.766
287	1	7112.49	98.4546	3.89111	13637	0
297	1	6846.48	111.095	3.75893	13637	0.2
293	1	6799.27	109.508	4.11617	13637	0.005
292	1	6703.98	100.345	3.84866	13637	0
290	1	6291.12	93.2042	3.72832	13637	0.973
296	1	6286.2	93.2712	3.96517	13637	0
300	1	6111.26	106.727	3.51617	13637	0
289	1	5859.4	83.2072	4.58154	13637	0
291	1	5661.48	83.8035	4.18101	13637	0.753
306	1	5635.36	93.1355	4.22257	13637	0.004
307	1	5491.93	108.631	4.25953	13637	0.004
303	1	5391.05	103.665	4.52975	13637	0
311	1	4754.93	109.607	3.67986	13637	0.001
302	1	4648.03	88.8383	3.99182	13637	0
305	1	4391.27	85.3253	3.75516	13637	0
318	1	4114.48	115.481	4.03177	13637	0
314	1	4016.21	99.5625	3.9917	13637	0
315	1	3757.6	93.9822	3.97076	13637	0
321	1	3456.57	104.605	4.21904	13637	0
323	1	3259.37	108.434	3.78562	13637	0.503
319	1	3248.85	95.7992	4.18946	13637	0.909
322	1	3239.13	95.8167	3.50504	13637	0.425
325	1	3199.53	101.831	4.46444	13637	0.977
326	1	3194.16	101.95	3.80082	13637	0
328	1	3060.85	104.172	3.97469	13637	0
334	1	2831.82	108.937	3.43027	13637	0.007
329	1	2752.95	94.7388	3.68148	13637	0.283
331	1	2711.28	96.1638	4.08016	13637	0
335	1	2555.95	107.421	4.18435	13637	0
336	1	2341	99.3383	3.96218	13637	0.622
338	1	2307.92	107.183	4.20489	13637	0.162
339	1	2242.3	112.974	4.33133	13637	0.002
341	1	2127.14	110.65	3.95685	13637	0
343	1	1938	104.579	4.41234	13637	0.391
340	1	1913.16	98.2471	3.70352	13637	0
344	1	1574.96	100.006	4.03054	13637	0.717
345	1	1557.37	100.009	4.46931	13637	0
349	1	1154.21	110.413	4.34651	13637	0.386
348	1	1136.23	98.9846	4.43431	13637	0.179
350	1	1077.71	103.942	4.07975	13637	0
351	1	881.386	91.3411	3.73877	13637	0
356	1	501.399	120.614	3.62487	13637	0.002
355	1	432.011	84.949	4.2068	13637	0.001
357	1	209.071	104.199	4.41301	13637	0.009
359	1	96.4521	105.996	4.57704	13637	0.039
360	1	9.20351	109.985	4.04466	13637	0
258	2	12268.3	115.039	4.11069	13637	0.97
261	2	12263.1	114.49	4.36926	13637	0
256	2	11539.7	107.158	4.58956	13637	0
259	2	10972.8	103.456	4.00945	13637	0
267	2	10545.5	112.233	3.93614	13637	0.001
271	2	10325.2	121.446	4.56782	13637	0
269	2	9259.37	105.339	4.37206	13637	0
277	2	8835.45	109.822	3.71711	13637	0
278	2	8271.14	103.364	3.87967	13637	0.628
281	2	8248.07	103.364	3.51314	13637	0.97
283	2	8243.19	102.921	4.0774	13637	0.821
282	2	8230.8	103.418	3.88484	13637	0
288	2	7846.96	110.378	3.86422	13637	0
294	2	6854.14	118.235	4.23354	13637	0.613
295	2	6834	116.443	4.23677	13637	0.43
299	2	6802.14	114.706	3.54529	13637	0.053
298	2	6725.97	114.25	4.10344	13637	0
301	2	6182.6	107.84	4.15912	13637	0
304	2	5779.36	112.661	3.48794	13637	0.019
308	2	5659.49	118.801	3.83339	13637	0.978
309	2	5654.38	118.916	4.12565	13637	0
312	2	5384.59	124.048	3.80278	13637	0
313	2	4717.11	110.302	4.27111	13637	0.004
310	2	4636.79	97.5376	4.10315	13637	0
316	2	4156.74	112.526	4.20505	13637	0.69
320	2	4134.23	115.758	3.4967	13637	0.006
317	2	4018.92	116.064	4.21245	13637	0
327	2	3631.76	120.281	4.15706	13637	0
324	2	3324.6	109.749	4.53876	13637	0.003
330	2	3172.07	111.7	4.13172	13637	0.054
332	2	3099	111.716	4.02368	13637	0
333	2	2920.25	110.824	3.62123	13637	0.535
337	2	2875.33	122.041	3.70008	13637	0
342	2	2206.49	117.05	3.7642	13637	0
346	2	1659.86	125.824	4.05637	13637	0.001
347	2	1486.58	121.106	4.11936	13637	0
352	2	1067.04	118.056	4.02144	13637	0
353	2	598.706	108.989	4.35722	13637	0.979
354	2	593.369	109.352	4.44029	13637	0
358	2	206.169	106.27	3.73487	13637	0
234	1	12494.4	91.2035	3.76146	13638	0.734
235	1	12479.5	91.2035	3.57654	13638	0
255	1	11771.4	107.333	3.47098	13638	0.002
250	1	11674.3	97.6539	3.91634	13638	0
249	1	11341.7	94.5955	4.21112	13638	0
252	1	10749	92.6119	3.65654	13638	0.861
257	1	10737.9	92.6119	4.02114	13638	0
270	1	10420	120.406	3.46812	13638	0.001
260	1	10347.4	97.5815	3.86542	13638	0.976
262	1	10342.6	97.9119	3.46125	13638	0
263	1	9857.15	101.032	4.03054	13638	0.761
264	1	9841.89	101.032	4.0995	13638	0.965
265	1	9835.99	101.032	4.3087	13638	0
268	1	9210.81	99.2777	4.09249	13638	0.975
272	1	9205.68	99.5278	3.78333	13638	0
273	1	8933.51	108.378	3.63422	13638	0
266	1	8635.3	91.5499	3.44594	13638	0
274	1	8310.25	101.265	3.85742	13638	0.017
284	1	8213.27	106.727	4.41319	13638	0.005
276	1	8116.73	100.162	4.17052	13638	0.908
279	1	8107.22	100.162	4.30147	13638	0
275	1	7321.24	89.9578	3.99718	13638	0.511
280	1	7291.58	92.7928	3.57267	13638	0.865
285	1	7280.85	92.7928	4.51272	13638	0.002
286	1	7130.49	98.4546	3.46991	13638	0.739
287	1	7115.23	98.4546	3.89111	13638	0
297	1	6849.57	111.095	3.75893	13638	0.207
293	1	6802.31	109.508	4.11617	13638	0.006
292	1	6706.76	100.345	3.84866	13638	0
290	1	6293.71	93.2042	3.72832	13638	0.979
296	1	6288.79	93.2703	3.96517	13638	0
300	1	6114.23	106.727	3.51617	13638	0
289	1	5861.71	83.2072	4.58154	13638	0
291	1	5663.81	83.8035	4.18101	13638	0.78
306	1	5637.95	92.9968	4.22257	13638	0.004
307	1	5494.94	108.631	4.25953	13638	0.006
303	1	5393.93	103.665	4.52975	13638	0
311	1	4757.98	109.607	3.67986	13638	0
302	1	4650.5	88.8383	3.99182	13638	0
305	1	4393.64	85.3253	3.75516	13638	0
318	1	4117.69	115.481	4.03177	13638	0.006
314	1	4018.98	99.5625	3.9917	13638	0
315	1	3760.21	93.9822	3.97076	13638	0
321	1	3459.47	104.605	4.21904	13638	0
323	1	3262.38	108.45	3.78562	13638	0.466
319	1	3251.52	95.7992	4.18946	13638	0.902
322	1	3241.79	95.8164	3.50504	13638	0.449
325	1	3202.36	101.831	4.46444	13638	0.965
326	1	3197	102.171	3.80082	13638	0.002
328	1	3063.74	104.172	3.97469	13638	0
334	1	2834.85	108.937	3.43027	13638	0.013
329	1	2755.58	94.7388	3.68148	13638	0.291
331	1	2713.96	96.1638	4.08016	13638	0.001
335	1	2558.93	107.421	4.18435	13638	0
336	1	2343.76	99.3383	3.96218	13638	0.618
338	1	2310.9	107.183	4.20489	13638	0.196
339	1	2245.44	112.974	4.33133	13638	0.009
341	1	2130.21	110.65	3.95685	13638	0
343	1	1940.9	104.579	4.41234	13638	0.377
340	1	1915.89	98.2471	3.70352	13638	0
344	1	1577.74	100.006	4.03054	13638	0.705
345	1	1560.15	100.009	4.46931	13638	0
349	1	1157.28	110.413	4.34651	13638	0.391
348	1	1138.98	98.9846	4.43431	13638	0.18
350	1	1080.6	103.942	4.07975	13638	0
351	1	883.924	91.3411	3.73877	13638	0
356	1	504.749	120.614	3.62487	13638	0
355	1	434.371	84.949	4.2068	13638	0.001
357	1	211.965	104.199	4.41301	13638	0.011
359	1	99.3964	105.996	4.57704	13638	0.042
360	1	12.2587	109.985	4.04466	13638	0
258	2	12271.5	115.039	4.11069	13638	0.976
261	2	12266.3	114.724	4.36926	13638	0
256	2	11542.6	107.158	4.58956	13638	0
259	2	10975.7	103.456	4.00945	13638	0
267	2	10548.6	112.233	3.93614	13638	0
271	2	10328.6	121.446	4.56782	13638	0
269	2	9262.29	105.339	4.37206	13638	0
277	2	8838.5	109.822	3.71711	13638	0
278	2	8274.02	103.364	3.87967	13638	0.598
281	2	8250.94	103.364	3.51314	13638	0.973
283	2	8246.06	101.921	4.0774	13638	0.865
282	2	8233.67	103.611	3.88484	13638	0
288	2	7850.02	110.378	3.86422	13638	0
294	2	6857.42	118.235	4.23354	13638	0.611
295	2	6837.24	116.443	4.23677	13638	0.456
299	2	6805.33	114.706	3.54529	13638	0.058
298	2	6729.15	114.25	4.10344	13638	0
301	2	6185.59	107.84	4.15912	13638	0
304	2	5782.49	112.661	3.48794	13638	0.009
308	2	5662.79	118.801	3.83339	13638	0.981
309	2	5657.7	119.209	4.12565	13638	0
312	2	5388.03	124.048	3.80278	13638	0
313	2	4720.17	110.302	4.27111	13638	0.005
310	2	4639.51	97.5828	4.10315	13638	0
316	2	4159.86	112.526	4.20505	13638	0.68
320	2	4137.44	115.718	3.4967	13638	0.005
317	2	4022.14	116.072	4.21245	13638	0
327	2	3635.1	120.281	4.15706	13638	0
324	2	3327.65	109.749	4.53876	13638	0.001
330	2	3175.17	111.7	4.13172	13638	0.071
332	2	3102.1	111.716	4.02368	13638	0
333	2	2923.33	110.824	3.62123	13638	0.55
337	2	2878.71	121.91	3.70008	13638	0
342	2	2209.74	117.05	3.7642	13638	0
346	2	1663.35	125.824	4.05637	13638	0.001
347	2	1489.95	121.106	4.11936	13638	0
352	2	1070.32	118.056	4.02144	13638	0
353	2	601.733	108.989	4.35722	13638	0.973
354	2	596.414	109.597	4.44029	13638	0
358	2	209.121	106.27	3.73487	13638	0
234	1	12497	91.2035	3.76146	13639	0.737
235	1	12482	91.2035	3.57654	13639	0
255	1	11774.4	107.333	3.47098	13639	0.002
250	1	11677.1	97.6539	3.91634	13639	0
249	1	11344.3	94.5955	4.21112	13639	0
252	1	10751.6	92.6119	3.65654	13639	0.852
257	1	10740.5	92.6119	4.02114	13639	0
270	1	10423.3	120.406	3.46812	13639	0.003
260	1	10350.1	97.5815	3.86542	13639	0.973
262	1	10345.3	98.1332	3.46125	13639	0
263	1	9859.95	101.032	4.03054	13639	0.764
264	1	9844.7	101.032	4.0995	13639	0.972
265	1	9838.8	101.032	4.3087	13639	0
268	1	9213.57	99.2777	4.09249	13639	0.976
[truncated: 317,875+ more rows]
